# Supplementary material for: Profiling of Metabolome in the Plasma Following a circH19 Knockdown Intervention in Diet-Induced Obese Mice
Source: Metabolites. 2024 Nov 8;14(11):603. doi: 10.3390/metabo14110603 (PMC11596236; doi:10.3390/metabo14110603)
Supplement: Supplementary file 1 [file metabolites-14-00603-s001.zip]

Archive with 3 entries (3 files):
- Supplementary Table S1.pdf
- Supplementary Table S2.xls
- Supplementary Table S3.xls
