# Supplementary material for: Profiling of Metabolome in the Plasma Following a circH19 Knockdown Intervention in Diet-Induced Obese Mice
Source: Metabolites. 2024 Nov 8;14(11):603. doi: 10.3390/metabo14110603 (PMC11596236; doi:10.3390/metabo14110603)
Supplement: Supplementary file 1 [file metabolites-14-00603-s001.zip › Supplementary Table S2.xls]

ID	NC1	NC2	NC3	NC4	NC5	NC6	siRNA1	siRNA2	siRNA3	siRNA4	siRNA5	siRNA6	ratio	t.test_p.value	wilcox.test_p.value	t.test_p.value_BHcorrect	wilcox.test_p.value_BHcorrect	VIP	cv	regulated	MZ	RT	IsAnnotated	IsMS2ident	MS2Metabolite	MS2superclass	MS2class	MS2hmdb	MS2kegg	MS2keggPathway	NumberMS1hmdb	MS1hmdbName	MS1hmdbID	NumberMS1kegg	MS1keggName	MS1keggID
neg-M103T72_3	26128062.82	38784499.05	33604491.58	127508330.9	147060537.5	28244298.29	165717675.3	126030018.5	124199394.8	131983791.6	100047233.3	78211007.43	1.809455368	0.046039815	0.17965368	0.185213895	0.435323765	1.274667195	0.205764192	up	103.0400083	1.203433333	1	1	DL-beta-Hydroxybutyric acid	Organic acids and derivatives	NA	HMDB0000357	C01089	(map00072)Synthesis and degradation of ketone bodies;(map00650)Butanoate metabolism;(map01100)Metabolic pathways;(map04024)cAMP signaling pathway	0	-	-	0	-	-
neg-M117T111	13011400.54	16873306.48	15928896.91	16148580.13	14168023.76	16520703.4	68014615	56978160.05	58971238.75	54876564.77	55904024.06	78359882.91	4.026992079	8.96E-09	0.002164502	3.60E-06	0.016639258	2.089826103	0.157825944	up	117.0557108	1.8499	1	1	DL-2-Hydroxyvaleric acid	Organic acids and derivatives	Carboxylic acids and derivatives	NA	NA	-	16	Methyl 3-hydroxybutyrate;(S)-2-hydroxy-3-methylbutyric Acid;3-Hydroxy-2-methyl-[R-(R,S)]-butanoic acid;2-Methyl-3-hydroxybutyric acid;2-Ethylhydracrylic acid;2-Hydroxy-3-methylbutyric acid;3-Hydroxy-2-methyl-[S-(R,R)]-butanoic acid;3-Hydroxyvaleric acid;Erythronilic acid;3-Hydroxyisovaleric acid;2-Hydroxyvaleric acid;2-Hydroxy-2-methylbutyric acid;4-Hydroxyisovaleric acid;Ethyl lactate;Diethyl ca…	HMDB0041603;HMDB0062584;HMDB0000351;HMDB0000354;HMDB0000396;HMDB0000407;HMDB0000410;HMDB0000531;HMDB0000642;HMDB0000754;HMDB0001863;HMDB0001987;HMDB0002011;HMDB0040735;HMDB0059844;HMDB0061927	2	5-Hydroxypentanoate;3-Hydroxyisovalerate	C02804;C20827
neg-M117T87	5717237.668	3666637.212	3572283.575	3620014.511	4282322.46	3463106.09	10702952.19	16935547.94	13330056.71	14548931.74	15513399.05	13454482.15	3.47367626	3.13E-07	0.002164502	3.27E-05	0.016639258	1.911827473	0.18304253	up	117.0556922	1.455238333	1	1	2-Hydroxy-2-methylbutyric acid	Lipids and lipid-like molecules	Fatty Acyls	HMDB0001987	NA	-	16	Methyl 3-hydroxybutyrate;(S)-2-hydroxy-3-methylbutyric Acid;3-Hydroxy-2-methyl-[R-(R,S)]-butanoic acid;2-Methyl-3-hydroxybutyric acid;2-Ethylhydracrylic acid;2-Hydroxy-3-methylbutyric acid;3-Hydroxy-2-methyl-[S-(R,R)]-butanoic acid;3-Hydroxyvaleric acid;Erythronilic acid;3-Hydroxyisovaleric acid;2-Hydroxyvaleric acid;2-Hydroxy-2-methylbutyric acid;4-Hydroxyisovaleric acid;Ethyl lactate;Diethyl ca…	HMDB0041603;HMDB0062584;HMDB0000351;HMDB0000354;HMDB0000396;HMDB0000407;HMDB0000410;HMDB0000531;HMDB0000642;HMDB0000754;HMDB0001863;HMDB0001987;HMDB0002011;HMDB0040735;HMDB0059844;HMDB0061927	2	5-Hydroxypentanoate;3-Hydroxyisovalerate	C02804;C20827
neg-M119T51	21165164.07	22499669.79	21093831.86	22278549.11	23177050.01	24908389.65	38334100.89	32552974.68	34017680.63	34475233.12	33200037.39	34219229.79	1.530455846	2.31E-07	0.002164502	2.80E-05	0.016639258	1.140662874	0.024908856	up	119.0349444	0.841735	1	1	Acetic acid	Organic acids and derivatives	Carboxylic acids and derivatives	HMDB0000042	C00033	(map00010)Glycolysis / Gluconeogenesis;(map00430)Taurine and hypotaurine metabolism;(map00440)Phosphonate and phosphinate metabolism;(map00534)Glycosaminoglycan biosynthesis - heparan sulfate / heparin;(map00620)Pyruvate metabolism;(map00640)Propanoate metabolism;(map00660)C5-Branched dibasic acid metabolism;(map00680)Methane metabolism;(map00720)Carbon fixation pathways in prokaryotes;(map00908)…	0	-	-	1	Cyanazine	C14299
neg-M124T49	82425926.31	78926529.75	112705597	97704248.76	88774416.79	99046168.81	114131754.4	124633378.6	171008453.8	136132898.4	125729070.6	228640495.4	1.608834136	0.006059715	0.002164502	0.040670113	0.016639258	1.044430093	0.115433772	up	124.007355	0.815246667	1	1	Taurine	Organic acids and derivatives	Organic sulfonic acids and derivatives	HMDB0000251	C00245	(map00120)Primary bile acid biosynthesis;(map00430)Taurine and hypotaurine metabolism;(map00920)Sulfur metabolism;(map01100)Metabolic pathways;(map02010)ABC transporters;(map04080)Neuroactive ligand-receptor interaction	1	Taurine	HMDB0000251	1	Taurine	C00245
neg-M125T194	2473024.635	1367986.197	1440256.103	1303276.388	1277371.301	1614885.354	12390437.39	17368969.96	19748625.77	17470491.18	12017807.2	17507519.49	10.1831685	1.08E-08	0.002164502	3.77E-06	0.016639258	2.543448177	0.308215376	up	125.0356061	3.227958333	1	1	Thymine	Organoheterocyclic compounds	Diazines	HMDB0000262	C00178	(map00240)Pyrimidine metabolism;(map01100)Metabolic pathways	3	Thymine;Imidazoleacetic acid;1H-Imidazole-1-acetic acid	HMDB0000262;HMDB0002024;HMDB0029736	2	Thymine;Imidazole-4-acetate	C00178;C02835
neg-M131T206	11826838.63	12840077.34	11294590.12	11142810.28	9883879.669	12170579.43	18329520.1	22157641.76	24739020.78	20476290.75	20976734.59	24150352.45	1.891727544	1.06E-06	0.002164502	8.38E-05	0.016639258	1.386732574	0.110619263	up	131.0713082	3.425166667	1	1	(+)-2-Hydroxyisocaproic acid	Lipids and lipid-like molecules	Fatty Acyls	HMDB0000746	NA	-	18	2-Hydroxy-3-methylpentanoic acid;(5R)-5-Hydroxyhexanoic acid;5-Hydroxyhexanoic acid;D-Leucic acid;Leucinic acid;Hydroxyisocaproic acid;2-Hydroxycaproic acid;2-Ethyl-2-Hydroxybutyric acid;(R)-3-Hydroxyhexanoic acid;6-Hydroxyhexanoic acid;2-Methyl-3-hydroxyvaleric acid;(+/-)-1-Acetoxy-1-ethoxyethane;Paraldehyde;4,4-Dimethoxy-2-butanone;Ethyl (±)-3-hydroxybutyrate;Butoxyacetic acid;Threo-3-Hydroxy-2…	HMDB0000317;HMDB0000409;HMDB0000525;HMDB0000624;HMDB0000665;HMDB0000746;HMDB0001624;HMDB0001975;HMDB0010718;HMDB0012843;HMDB0029166;HMDB0032158;HMDB0032456;HMDB0033851;HMDB0040409;HMDB0041844;HMDB0059770;HMDB0061652	5	1,1-Diethyl-2-hydroxy-2-nitrosohydrazine;(R)-2-Hydroxyisocaproate;Ethyl_(R)-3-hydroxybutanoate;6-Hydroxyhexanoic_acid;Paraldehyde	C13773;C03264;C03499;C06103;C07834
neg-M135T46_2	4547234.497	8825776.123	16120834.63	12490064.78	11758060.07	13510604.75	25031760.43	19206294.62	17627051.71	22927438.73	14627523.57	33151464.67	1.971248447	0.010421949	0.004329004	0.061683111	0.028170036	1.28070417	0.060653962	up	135.029907	0.774899167	1	1	Threonic acid	Organic oxygen compounds	Organooxygen compounds	HMDB0000943	NA	-	8	Erythronic acid;Threonic acid;L-threonic Acid;1-Pentanesulfenothioic acid;Ethyl propyl disulfide;Ethyl isopropyl disulfide;Hypoxanthine;Allopurinol	HMDB0000613;HMDB0000943;HMDB0062620;HMDB0031160;HMDB0033053;HMDB0033054;HMDB0000157;HMDB0014581	2	Threonate;Hypoxanthine	C01620;C00262
neg-M142T221	1611771.596	1581664.513	1471728.667	1497434.507	1505336.895	1736031.922	2652438.985	3456096.584	3643772.756	2419958.694	3586981.73	3865184.818	2.08682477	0.00011954	0.002164502	0.002370964	0.016639258	1.299698019	0.064637023	up	142.069406	3.682933333	1	1	2-Aminonaphthalene	Benzenoids	Naphthalenes	HMDB0041802	C02227	-	5	2-Ethyl-2,5-dihydro-4,5-dimethylthiazole;1-Isothiocyanatohexane;1-Isothiocyanato-4-methylpentane;2-Ethyl-5-methylthiophene;2-Propylthiophene	HMDB0037176;HMDB0038432;HMDB0038435;HMDB0029733;HMDB0033160	0	-	-
neg-M155T284	2116370.452	1891512.734	1237627.383	1406436.424	2287471.588	1572632.493	4512086.293	4600822.378	7023452.342	6398949.844	6828545.319	13681994.25	4.094904992	9.29E-05	0.002164502	0.001974343	0.016639258	1.974787105	0.178488403	up	155.1077166	4.739133333	1	1	2-Nonenoic acid	Lipids and lipid-like molecules	Fatty Acyls	HMDB0031271	null	-	28	4-Hydroxynonenal;2,4-Nonanedione;2-Nonenoic acid;6-Butyltetrahydro-2H-pyran-2-one;Dihydro-5-pentyl-2(3H)-furanone;cis-Ethyl 4-heptenoate;Hept-trans-2-en-1-yl acetate;Methyl 2-octenoate;Prenyl isobutyrate;Ethyl cyclohexanecarboxylate;4-Oxononanal;Quercuslactone a;2-Propenyl 2-ethylbutanoate;Cyclohexyl propionate;2-Hydroxy-2,6,6-trimethylcyclohexanone;Methyl (E)-2-octenoate;(E)-3-Heptenyl acetate;I…	HMDB0004362;HMDB0031263;HMDB0031271;HMDB0031514;HMDB0031531;HMDB0032265;HMDB0032307;HMDB0032413;HMDB0032491;HMDB0033167;HMDB0034716;HMDB0035307;HMDB0036208;HMDB0036222;HMDB0037023;HMDB0037496;HMDB0037618;HMDB0037629;HMDB0038272;HMDB0038275;HMDB0039736;HMDB0039794;HMDB0040210;HMDB0059728;HMDB0059817;HMDB0059840;HMDB0059894;HMDB0060286	3	Nonane-4,6-dione;Chalcogran;gamma-Nonalactone	C02445;C08471;C08501
neg-M161T51	31806205.07	34349930.53	32119597.81	30406480.34	33933478.8	40592415.33	56944586.2	50787959.53	63702355.21	49006095.6	69875834.15	46018219.59	1.655126135	0.000174813	0.002164502	0.003114542	0.016639258	1.186310843	0.080695616	up	161.0454976	0.850743333	1	1	3-Hydroxy-3-methylglutaric acid	Lipids and lipid-like molecules	Fatty Acyls	HMDB0000355	C03761	-	10	2-Hydroxyadipic acid;3-Hydroxyadipic acid;3-Hydroxymethylglutaric acid;2(R)-Hydroxyadipic acid;Levoglucosan;D-1-Deoxy-erythro-hexo-2,3-diulose;Diethyl dicarbonate;D-1,5-Anhydrofructose;2-Hydroxy-2-ethylsuccinic acid;(-)-1-Methylpropyl 1-propenyl disulfide	HMDB0000321;HMDB0000345;HMDB0000355;HMDB0000368;HMDB0000640;HMDB0029934;HMDB0032873;HMDB0041561;HMDB0059758;HMDB0034426	20	Lichenin;(R)-3,3-Dimethylmalate;3-Ethylmalate;2-Hydroxyadipate;(R)-2-Ethylmalate;L-Rhamnono-1,4-lactone;(2R,3S)-2,3-Dimethylmalate;3-Hydroxy-3-methylglutarate;2-Dehydro-3-deoxy-L-fuconate;2-Dehydro-3-deoxy-L-rhamnonate;D-Fucono-1,4-lactone;2-Dehydro-3-deoxy-D-fuconate;3,6-Anhydrogalactose;3,6-Anhydroglucose;1,5-Anhydro-D-fructose;Diethyl_pyrocarbonate;(S)-2-(Hydroxymethyl)glutarate;2-Deoxy-scyllo…	C00478;C01088;C01989;C02360;C02488;C02991;C03652;C03761;C03827;C03979;C06158;C06159;C06474;C06478;C06485;C11592;C16390;C17209;C18028;C20902
neg-M167T43	1403895.021	1403560.828	2269983.522	876777.6458	473943.2185	709171.9695	3010651.72	1878161.984	4616460.323	1255780.248	1739673.982	17305631.8	4.176120602	0.039723487	0.041125541	0.167046999	0.16273712	1.464891323	0.120904911	up	166.9749701	0.709990833	1	1	Phosphoenolpyruvic acid	Organic acids and derivatives	Organic phosphoric acids and derivatives	HMDB0000263	C00074	(map00010)Glycolysis / Gluconeogenesis;(map00020)Citrate cycle (TCA cycle);(map00400)Phenylalanine, tyrosine and tryptophan biosynthesis;(map00440)Phosphonate and phosphinate metabolism;(map00620)Pyruvate metabolism;(map00680)Methane metabolism;(map00710)Carbon fixation in photosynthetic organisms;(map00720)Carbon fixation pathways in prokaryotes;(map01060)Biosynthesis of plant secondary metaboli…	2	Phosphoenolpyruvic acid;5,8-Dihydro-6-(4-methyl-3-pentenyl)-1,2,3,4-tetrathiocin	HMDB0000263;HMDB0038142	9	Phosphoenolpyruvate;3-Phosphonopyruvate;Hydroxypyruvaldehyde_phosphate;8-Hydroxy-3,4-dichlorodibenzofuran;6-Hydroxy-3,4-dichlorodibenzofuran;3-Hydroxy-2,8-dichlorodibenzofuran;7-Hydroxy-3,4-dichlorodibenzofuran;9-Hydroxy-3,4-dichlorodibenzofuran;9-Hydroxy-2,6-dichlorodibenzofuran	C00074;C02798;C16849;C15239;C15240;C15243;C15245;C15246;C15247
neg-M167T56	4703768.113	4931612.909	7392671.071	13525942.88	8495502.229	11536191.39	17610217.56	13407108.65	10328691.23	31410076.19	18592078.38	15220165.69	2.106689474	0.008866512	0.015151515	0.05459048	0.075282975	1.313840841	0.123600226	up	167.0209702	0.932636667	1	1	Uric acid	Organoheterocyclic compounds	Imidazopyrimidines	HMDB0000289	C00366	(map00230)Purine metabolism;(map01100)Metabolic pathways;(map01120)Microbial metabolism in diverse environments;(map04976)Bile secretion	1	Uric acid	HMDB0000289	1	Urate	C00366
neg-M167T86	40995878.74	60449779.05	94896037.3	40640641.64	40939210.53	60407691.3	126859608.9	98033853.02	123633892.4	91039028.34	68561621.02	150354810.1	1.946278177	0.003673706	0.008658009	0.028300009	0.048730616	1.221046618	0.314446104	up	167.0208824	1.434695	1	1	Uric acid	Organoheterocyclic compounds	Imidazopyrimidines	HMDB0000289	C00366	(map00230)Purine metabolism;(map01100)Metabolic pathways;(map01120)Microbial metabolism in diverse environments;(map04976)Bile secretion	1	Uric acid	HMDB0000289	1	Urate	C00366
neg-M181T244	4369104.671	4779136.516	4497799.437	4150053.544	3778532.8	4153561.314	7850695.827	7862829.309	6631946.366	5592422.57	5251511.837	7236157.404	1.571255732	0.000706339	0.002164502	0.008590205	0.016639258	1.086650722	0.067553726	up	181.0717245	4.059983333	1	1	Dulcitol	Organic oxygen compounds	Organooxygen compounds	HMDB0000107	C01697	(map00052)Galactose metabolism;(map01100)Metabolic pathways;(map02060)Phosphotransferase system (PTS)	4	Galactitol;Sorbitol;Mannitol;L-Iditol	HMDB0000107;HMDB0000247;HMDB0000765;HMDB0011632	8	Mannitol;D-Sorbitol;D-Iditol;L-Iditol;Galactitol;L-Glucitol;Lathyrine;N-Methyl-N,4-dinitrosoaniline	C00392;C00794;C01489;C01507;C01697;C01722;C08290;C19452
neg-M185T44_1	747559.6634	2165270.872	4844843.694	3664835.952	3193448.722	4185265	31341468.78	7946936.731	6773665.053	22613964.22	8277562.117	85718976.13	8.652233167	0.004664897	0.002164502	0.033733608	0.016639258	2.123550117	0.114318377	up	184.9855206	0.734151667	1	1	D-2-Phosphoglyceric acid	Unknown	-	NA	NA	-	6	2-Phosphoglyceric acid;3-Phosphoglyceric acid;2-Phospho-D-glyceric acid;(2R)-2-Hydroxy-3-(phosphonatooxy)propanoate;Diethyldithiophosphate;8-Chloroxanthine	HMDB0000362;HMDB0000807;HMDB0003391;HMDB0060180;HMDB0061736;HMDB0006039	3	3-Phospho-D-glycerate;Glycerate_3-phosphate;2-Phospho-D-glycerate	C00197;C00597;C00631
neg-M202T208	851006.035	716101.8709	936376.0864	435776.8538	646464.8716	735848.374	678699.3369	1789705.373	798065.3295	2399303.813	899123.2789	1581804.625	1.885123703	0.04694451	0.093073593	0.187973879	0.284918374	1.029761877	0.10330499	up	202.1083653	3.471616667	1	1	N-lactoyl-Leucine	Organic acids and derivatives	Carboxylic acids and derivatives	HMDB0062176	null	-	4	N-lactoyl-Leucine;L-Acetylcarnitine;5-(2-Methylpropyl)tetrahydro-2-oxo-3-furancarboxylic acid;5-Butyltetrahydro-2-oxo-3-furancarboxylic acid	HMDB0062176;HMDB0000201;HMDB0030988;HMDB0030992	3	N6-(delta2-Isopentenyl)-adenine;Triacanthine;cis-2-Carboxycyclohexyl-acetic_acid	C04083;C08435;C14112
neg-M215T51	152605942.3	208560800.5	205210053.1	206703020.1	224294631.7	239121669.6	319878684.1	316208329.7	274811832.7	349883389.6	322110318.7	301085855.6	1.523642803	0.000402007	0.002164502	0.005680473	0.016639258	1.101687697	0.027411552	up	215.0327955	0.841974167	1	1	Methoxsalen	Phenylpropanoids and polyketides	Coumarins and derivatives	HMDB0014693	C01864	-	0	-	-	1	2-C-Methyl-D-erythritol_4-phosphate	C11434
neg-M215T70	19929402.84	39482549.47	35425902.96	33122265.61	38802622.27	41331535.82	58531262.14	63084944.91	49991133.26	80730339.65	57652420.65	50157145.71	1.730692684	0.00233301	0.002164502	0.020462408	0.016639258	1.141857011	0.251438919	up	215.0327663	1.1712075	1	1	Methoxsalen	Phenylpropanoids and polyketides	Coumarins and derivatives	HMDB0014693	C01864	-	0	-	-	2	2-C-Methyl-D-erythritol_4-phosphate;Pyochelin	C11434;C12037
neg-M227T252	3720749.442	3341761.399	3913700.625	3361887.48	3922208.041	7963468.043	10155130.34	7471552.483	6222089.092	8856434.971	7434853.422	8826665.187	1.86726455	0.002605492	0.015151515	0.022107819	0.075282975	1.313426208	0.073970423	up	227.1289139	4.192433333	1	1	trans-Traumatic acid	Lipids and lipid-like molecules	Fatty Acyls	HMDB0000933	C16308	(map00592)alpha-Linolenic acid metabolism;(map01110)Biosynthesis of secondary metabolites	9	Traumatic acid;5-Heptyltetrahydro-2-oxo-3-furancarboxylic acid;Varenicline;3-Amino-1,4-dimethyl-5H-pyrido[4,3-b]indole;2,3-dinor-6-oxoprostaglandin F1alpha;2,3-Dinor-6-keto-prostaglandin F1 a;2,3-Dinor-TXB2;(-)-11-Hydroxy-9,15,16-trioxooctadecanoic acid;Monic acid	HMDB0000933;HMDB0030994;HMDB0015398;HMDB0029746;HMDB0062618;HMDB0002277;HMDB0002904;HMDB0038940;HMDB0061154	2	Traumatic_acid;Trp-P-1	C16308;C19306
neg-M237T380	1694030.874	781290.5047	826297.2826	959166.017	953731.2987	1040816.244	14623434.02	14859055.3	33555581.13	17427885.99	24316558.2	45643394.84	24.04762915	5.40E-07	0.002164502	5.01E-05	0.016639258	3.052665015	0.180574331	up	237.1860564	6.331758333	1	1	beta-Kessyl alcohol	Lipids and lipid-like molecules	Prenol lipids	HMDB0031384	null	-	30	Geranyl 3-methylbutanoate;Linalyl isovalerate;(3S,4S,6R,7S)-1,10-Bisaboladiene-3,4-diol;beta-Kessyl alcohol;alpha-Terpinyl pentanoate;Citronellyl trans-2-methyl-2-butenoate;Geranyl 2-methylbutyrate;Isobornyl 2-methylbutyrate;Guaidiol;Calamendiol;Daucol;Germacrenone;3beta-7-Drimene-3,11-diol;Tricyclohumuladiol;1,6,9-Farnesatriene-3,11-diol;2-Propenyl cyclohexanehexanoate;2,10-Bisaboladiene-1,4-dio…	HMDB0029350;HMDB0030428;HMDB0031383;HMDB0031384;HMDB0032054;HMDB0032209;HMDB0032291;HMDB0032343;HMDB0033228;HMDB0034673;HMDB0035287;HMDB0035887;HMDB0036032;HMDB0036730;HMDB0036880;HMDB0037195;HMDB0037279;HMDB0037284;HMDB0038136;HMDB0038138;HMDB0038196;HMDB0038197;HMDB0038247;HMDB0038248;HMDB0038250;HMDB0039130;HMDB0039745;HMDB0040273;HMDB0040281;HMDB0041589	8	Centarol;Daucol;Debneyol;Seiricardine_A;Bisabolol_oxide_A;Bisabolol_oxide_B;Bornyl_isovalerate;Kanokonol	C09632;C09652;C09653;C09722;C16773;C16774;C16920;C17427
neg-M243T96	2407116.93	3094743.771	1905845.081	1781142.646	2447415.334	6308363.617	11683968.63	10444424.02	5131386.532	24737117.59	14190370.81	13136329.51	4.42046499	0.000361788	0.004329004	0.005236208	0.028170036	1.974113164	0.213935469	up	243.0621087	1.607183333	1	1	Uridine	Nucleosides, nucleotides, and analogues	Pyrimidine nucleosides	HMDB0000296	C00299	(map00240)Pyrimidine metabolism;(map01100)Metabolic pathways	6	Uridine;Pseudouridine;5-(2'-Carboxyethyl)-4,6-Dihydroxypicolinate;Armillaric acid;10-Hydroxymelleolide;Atovaquone	HMDB0000296;HMDB0000767;HMDB0006794;HMDB0037040;HMDB0038786;HMDB0015249	8	Uridine;Pseudouridine;Spongouridine;5-(2'-Carboxyethyl)-4,6-dihydroxypicolinate;Stizolobate;Stizolobinate;Erioflorin_methacrylate;Atovaquone	C00299;C02067;C16745;C05655;C06047;C06048;C09413;C06835
neg-M249T305	439314.1645	452665.9248	493116.9784	512934.9935	490278.015	561648.5598	1146335.765	1380278.211	1704582.664	1904125.151	1632080.125	2532853.41	3.491660934	4.24E-05	0.002164502	0.001150922	0.016639258	1.92488064	0.10122081	up	249.1496167	5.083658333	1	1	3beta-Hydroxycinnamolide	Organoheterocyclic compounds	Naphthofurans	HMDB0039156	null	-	23	Gemfibrozil;1-Hydroxyacorenone;Blennin A;Procurcumadiol;(3beta,6beta)-Furanoeremophilane-3,6-diol;Heliannuol D;(6beta,8alpha)-6-Hydroxy-7(11)-eremophilen-12,8-olide;Ketosantalic acid;3-Hydroxytrichothecene;Piperdial;3beta-Dihydroxymarasmene;13-Hydroxymarasmene;3-Ketoapotrichothecene;Valerenolic acid;Ketopelenolide a;FS4 toxin;Lactaronecatorin A;Cadabicilone;3beta-Hydroxycinnamolide;Abscisic alcoh…	HMDB0015371;HMDB0030917;HMDB0031901;HMDB0034721;HMDB0035117;HMDB0035137;HMDB0035148;HMDB0035358;HMDB0035760;HMDB0035798;HMDB0036036;HMDB0036037;HMDB0036550;HMDB0036563;HMDB0036664;HMDB0037064;HMDB0037529;HMDB0037559;HMDB0039156;HMDB0039635;HMDB0039644;HMDB0040754;HMDB0061839	10	Gemfibrozil;Arbusculin_A;Ipomeamarone;Piperdial;Warburganal;Xanthoxin;Abscisic_alcohol;2-Ethylhexyl-4-hydroxybenzoate;1-Deoxy-11beta-hydroxypentalenate;Pentalenate	C07020;C09295;C09689;C09711;C09748;C13453;C13456;C14716;C20403;C20405
neg-M265T207	979769.4426	1046539.705	849732.2932	847776.1868	942112.0369	1119351.083	2407382.945	2471144.074	2513651.598	2886101.151	2556919.776	3245473.043	2.77958379	2.41E-08	0.002164502	6.48E-06	0.016639258	1.76758071	0.189095506	up	265.1193714	3.450166667	1	1	Thr-Phe	Organic acids and derivatives	Carboxylic acids and derivatives	HMDB0029068	NA	-	3	Phenylalanyl-Threonine;Threoninyl-Phenylalanine;N5-(4-Methoxybenzyl)glutamine	HMDB0029005;HMDB0029068;HMDB0033598	1	gamma-Glutamyltyramine	C20926
neg-M281T245_2	509277.9455	651635.0489	512073.7396	413803.3717	685983.439	483275.3951	6199225.972	5590874.159	4081111.509	4711754.791	4567708.137	6978530.315	9.867543602	2.17E-09	0.002164502	1.19E-06	0.016639258	2.666762548	0.066172694	up	281.1394699	4.083416667	1	1	Cynaratriol	Lipids and lipid-like molecules	Prenol lipids	HMDB0034983	null	-	9	Octyl gallate;Artabsinolide D;Cynaratriol;Anguidol;Dihydrophaseic acid;Epidihydrophaseic acid;Oxyhumulinic acid;Pisumic acid;Bisbynin	HMDB0033375;HMDB0034941;HMDB0034983;HMDB0035846;HMDB0038660;HMDB0038661;HMDB0038989;HMDB0039241;HMDB0041324	3	Hymenoxon;Qing_Hau_Sau;Dihydrophaseic_acid	C09482;C09538;C15971
neg-M299T403	1583002.731	1529000.077	1350689.614	1622896.711	1416351.622	1759816.114	2194734.544	2676452.163	8565261.065	3152877.85	1714479.152	2902942.327	2.289711056	0.02877521	0.004329004	0.131380964	0.028170036	1.189032255	0.138355738	up	299.2014114	6.711133333	1	1	Sugiol	Lipids and lipid-like molecules	Prenol lipids	HMDB0036564	null	-	13	All-trans-retinoic acid;9-cis-Retinoic acid;13-cis-Retinoic acid;4-Oxoretinol;4-OH-Retinal;9,13-cis-Retinoate;Sugiol;ent-6,16-Kauradien-19-oic acid;Yucalexin B16;Yucalexin B7;Trilobinol;Metandienone;Dehydroabietic acid	HMDB0001852;HMDB0002369;HMDB0006219;HMDB0012329;HMDB0012788;HMDB0012874;HMDB0036564;HMDB0036697;HMDB0036710;HMDB0036711;HMDB0038702;HMDB0041925;HMDB0061925	17	Retinoate;13-cis-Retinoic_acid;Spruceanol;Dehydroabietic_acid;19-Norprogesterone;19-Nor-17alpha-pregn-5(10)-en-20-yne-3alpha,17beta-diol;17beta-Hydroxy-17-methylandrosta-4,9(11)-dien-3-one;17beta-Hydroxy-2-methylandrost-1,4-dien-3-one;A-Norpregn-3(5)-ene-2,20-dione;17beta-Hydroxy-7alpha-methylandrost-1,4-diene-3-one;17alpha-Methyl-17beta-hydroxyandrosta-4,6-dien-3-one;9-cis-Retinoic_acid;4-Oxoret…	C00777;C07058;C09188;C12078;C14489;C14652;C14684;C14925;C15263;C15307;C15353;C15493;C16683;C18195;C18196;C20428;C20429
neg-M509T316	521754.4556	1161748.508	1352255.104	1249896.221	1250426.569	1725389.288	3321696.318	2282513.194	1741013.209	3586755.285	2200040.441	3745670.71	2.324279907	0.002420434	0.002164502	0.02094208	0.016639258	1.47488511	0.14168612	up	509.2880567	5.258508333	1	1	LysoPG 18:1; LysoPG 18:1	Lipids and lipid-like molecules	Glycerophospholipids	-	C05980	(map00564)Glycerophospholipid metabolism;(map01100)Metabolic pathways	0	-	-	0	-	-
neg-M526T351	427810.5189	1000678.24	756960.143	1025418.168	709719.2986	1136484.386	5495788.223	2839446.245	2044031.807	5716224.564	2867986.793	6950301.676	5.124266708	0.000119577	0.002164502	0.002370964	0.016639258	2.123682474	0.094431516	up	526.2941262	5.841708333	1	1	LysoPE 22:5	Lipids and lipid-like molecules	Glycerophospholipids	HMDB11494;HMDB11495;HMDB11524;HMDB11525	C04438	(map00564)Glycerophospholipid metabolism	4	LysoPE(0:0/22:5(4Z,7Z,10Z,13Z,16Z));LysoPE(0:0/22:5(7Z,10Z,13Z,16Z,19Z));LysoPE(22:5(4Z,7Z,10Z,13Z,16Z)/0:0);LysoPE(22:5(7Z,10Z,13Z,16Z,19Z)/0:0)	HMDB0011494;HMDB0011495;HMDB0011524;HMDB0011525	0	-	-
neg-M544T285	1121170.582	1431710.771	2272046.329	1700568.403	1907066.986	2005952.937	5445264.081	2708562.491	3772551.019	5083623.582	2463731.065	27957981.54	4.543913497	0.025734423	0.002164502	0.121444085	0.016639258	1.548738185	0.05643762	up	544.2683691	4.74735	1	1	LysoPS 20:4; LysoPS 20:4	Lipids and lipid-like molecules	Glycerophospholipids	-	C05974	(map00564)Glycerophospholipid metabolism	0	-	-	0	-	-
neg-M580T369	158865637.6	226918635.1	268353617.3	327560685.9	199661253.3	315252744	594725132.2	341311048.7	370349985	400304261.1	304798367	352763848.9	1.579735922	0.011074519	0.008658009	0.064687076	0.048730616	1.015914252	0.127038206	up	580.3625764	6.155075	1	1	LysoPC 18:1	Lipids and lipid-like molecules	Glycerophospholipids	HMDB02815	C04230	(map00564)Glycerophospholipid metabolism;(map05231)Choline metabolism in cancer	0	-	-	0	-	-
neg-M628T357	1183421.057	2648571.172	1647213.874	2532931.907	1801585.492	2482275.586	9487845.593	5612171.661	4664425.696	7556070.503	4638098.059	5686776.266	3.061596501	7.57E-05	0.002164502	0.001716142	0.016639258	1.793207429	0.053423965	up	628.3629312	5.952225	1	1	LysoPC 22:5	Lipids and lipid-like molecules	Glycerophospholipids	-	C04230	(map00564)Glycerophospholipid metabolism;(map05231)Choline metabolism in cancer	1	Janthitrem G	HMDB0030531	0	-	-
neg-M737T438	24457123.11	37056533.76	35462032.86	11282900.84	14623917.17	25308761.03	169376233.7	203127304.5	280074929.7	88013369.9	169650954.1	78623817.55	6.672907369	5.06E-05	0.002164502	0.001305785	0.016639258	2.313060427	0.091616567	up	736.5205519	7.296441667	1	1	Plasmenyl-PE 37:4; PE(P-17:0/20:4)	Lipids and lipid-like molecules	Glycerophospholipids	-	C04756	(map00565)Ether lipid metabolism;(map01100)Metabolic pathways	2	PG(16:0/16:1(9Z));PG(16:1(9Z)/16:0)	HMDB0010571;HMDB0010585	0	-	-
neg-M765T453	10947934.97	15303690.9	15572702.88	5077690.487	6268347.303	10781403.87	34344726.67	34664506.15	47234128.08	26217430.67	29861289.47	12906895.71	2.896385441	0.002043612	0.008658009	0.018626944	0.048730616	1.639528989	0.13654692	up	764.5519395	7.557941667	1	1	Plasmenyl-PE 39:4; PE(P-19:0/20:4)	Lipids and lipid-like molecules	Glycerophospholipids	-	C04756	(map00565)Ether lipid metabolism;(map01100)Metabolic pathways	6	PG(16:0/18:1(11Z));PG(16:0/18:1(9Z));PG(16:1(9Z)/18:0);PG(18:0/16:1(9Z));PG(18:1(11Z)/16:0);PG(18:1(9Z)/16:0)	HMDB0010573;HMDB0010574;HMDB0010587;HMDB0010601;HMDB0010615;HMDB0010630	1	1-Hexadecanoyl-2-(9Z-octadecenoyl)-sn-glycero-3-phospho-sn-glycerol	C13883
neg-M796T464	895148.1038	1149686.39	1087225.635	1060198.151	736660.9178	1079214.209	3386534.226	3347205.072	4160159.359	3587844.051	4576272.864	4447975.772	3.912361752	4.10E-08	0.002164502	8.89E-06	0.016639258	2.052604372	0.11042341	up	795.5203136	7.73025	1	1	PG 38:5; PG(18:1/20:4)	Lipids and lipid-like molecules	Glycerophospholipids	-	C00344	(map00564)Glycerophospholipid metabolism;(map01100)Metabolic pathways	7	PG(16:0/22:5(4Z,7Z,10Z,13Z,16Z));PG(16:0/22:5(7Z,10Z,13Z,16Z,19Z));PG(16:1(9Z)/22:4(7Z,10Z,13Z,16Z));PG(18:1(11Z)/20:4(5Z,8Z,11Z,14Z));PG(18:1(9Z)/20:4(5Z,8Z,11Z,14Z));PG(18:2(9Z,12Z)/20:3(5Z,8Z,11Z));PG(18:2(9Z,12Z)/20:3(8Z,11Z,14Z))	HMDB0010582;HMDB0010583;HMDB0010596;HMDB0010625;HMDB0010640;HMDB0010653;HMDB0010654	0	-	-
neg-M910T483	43414670.09	37856478.33	36252799.07	27344643.14	9622406.457	26693993.26	45813432.64	62818571.07	62609617.65	42092756.37	48032716.64	42420890.06	1.676673017	0.04230949	0.008658009	0.174631548	0.048730616	1.034236731	0.342971452	up	909.5520339	8.042758333	1	1	PI 40:6; PI(18:0/22:6)	Lipids and lipid-like molecules	Glycerophospholipids	-	C01194	(map00562)Inositol phosphate metabolism;(map00563)Glycosylphosphatidylinositol (GPI)-anchor biosynthesis;(map00564)Glycerophospholipid metabolism;(map01100)Metabolic pathways;(map04070)Phosphatidylinositol signaling system;(map04138)Autophagy - yeast;(map04140)Autophagy - animal;(map05152)Tuberculosis	10	PI(18:0/22:6(4Z,7Z,10Z,13Z,16Z,19Z));PI(18:3(6Z,9Z,12Z)/22:3(10Z,13Z,16Z));PI(18:3(9Z,12Z,15Z)/22:3(10Z,13Z,16Z));PI(20:3(5Z,8Z,11Z)/20:3(5Z,8Z,11Z));PI(20:3(5Z,8Z,11Z)/20:3(8Z,11Z,14Z));PI(20:3(8Z,11Z,14Z)/20:3(5Z,8Z,11Z));PI(20:3(8Z,11Z,14Z)/20:3(8Z,11Z,14Z));PI(22:3(10Z,13Z,16Z)/18:3(6Z,9Z,12Z));PI(22:3(10Z,13Z,16Z)/18:3(9Z,12Z,15Z));PI(22:6(4Z,7Z,10Z,13Z,16Z,19Z)/18:0)	HMDB0009821;HMDB0009861;HMDB0009865;HMDB0009884;HMDB0009885;HMDB0009891;HMDB0009892;HMDB0009910;HMDB0009911;HMDB0009920	0	-	-
pos-M123T163	184482306.9	157852399	158364461.3	100004656.7	198615679.5	200619848.2	380542760.3	222964998.6	255469679.9	255921094.5	300869033.7	494273583.1	1.910156998	0.002913277	0.002164502	0.023955778	0.016639258	1.204437537	0.251666216	up	123.0552108	2.709083333	1	1	Niacinamide	Organoheterocyclic compounds	Pyridines and derivatives	HMDB0001406	C00153	(map00760)Nicotinate and nicotinamide metabolism;(map01100)Metabolic pathways;(map04212)Longevity regulating pathway - worm;(map04977)Vitamin digestion and absorption	2	Niacinamide;2-Acetylpyrazine	HMDB0001406;HMDB0031861	3	Nicotinamide;Picolinamide;Isonicotineamide	C00153;C01950;C02421
pos-M166T264	3012138.275	2087859.346	2219852.774	3515992.413	1982704.1	2032634.913	3865840.161	3949665.435	4552323.053	4355220.909	3257805.606	12692133.24	2.200026152	0.016209206	0.004329004	0.085766932	0.028170036	1.197793907	0.035672477	up	166.0861565	4.391858333	1	1	Phenylalanine	Organic acids and derivatives	Carboxylic acids and derivatives	HMDB0000159	C00079	(map00360)Phenylalanine metabolism;(map00400)Phenylalanine, tyrosine and tryptophan biosynthesis;(map00460)Cyanoamino acid metabolism;(map00940)Phenylpropanoid biosynthesis;(map00960)Tropane, piperidine and pyridine alkaloid biosynthesis;(map00966)Glucosinolate biosynthesis;(map00970)Aminoacyl-tRNA biosynthesis;(map01060)Biosynthesis of plant secondary metabolites;(map01061)Biosynthesis of phenyl…	17	5-(3-Pyridyl)-2-hydroxytetrahydrofuran;L-Phenylalanine;3-Pyridinebutanoic acid;Benzocaine;Norsalsolinol;Gentiatibetine;Ethyl 2-aminobenzoate;Methyl N-methylanthranilate;Benzyl glycinate;4-Hydroxy-1-(3-pyridinyl)-1-butanone;Cinnamic acid;trans-Cinnamic acid;(E)-3-(2-Hydroxyphenyl)-2-propenal;Di-2-furanylmethane;1-Phenyl-1,2-propanedione;3,4-Dihydro-2H-1-benzopyran-2-one;(E)-3-(4-Hydroxyphenyl)-2-p…	HMDB0062407;HMDB0000159;HMDB0001007;HMDB0004992;HMDB0006044;HMDB0033485;HMDB0033589;HMDB0034169;HMDB0059934;HMDB0062402;HMDB0000567;HMDB0000930;HMDB0031725;HMDB0032947;HMDB0035243;HMDB0036626;HMDB0040986	17	L-Phenylalanine;Phenylalanine;D-Phenylalanine;Benzocaine;Tricaine;Metolcarb;4-Hydroxy-1-(3-pyridinyl)-1-butanone;5-(3-Pyridyl)-2-hydroxytetrahydrofuran;L-beta-Phenylalanine;D-beta-Phenylalanine;trans-Cinnamate;Dihydrocoumarin;4-Hydroxycinnamyl_aldehyde;3-Hydroxy-1-indanone;3-Isochromanone;Cinnamic_acid;Pyruvophenone	C00079;C02057;C02265;C07527;C18090;C18747;C19565;C19578;C20487;C20488;C00423;C02274;C05608;C07720;C07728;C10438;C17268
pos-M175T57	668622.7465	964164.3784	1419066.715	1234590.306	862811.5243	1145970.461	10166942.22	17959823.27	14318008.34	415293.6314	13246518.22	19375797.39	11.99041647	0.017594162	0.064935065	0.091454925	0.222358885	2.045311224	0.276420412	up	175.1076943	0.9494525	1	1	DL-Arginine	Organic acids and derivatives	Carboxylic acids and derivatives	HMDB0000517	NA	-	10	Gly-Norvaline;N-Acetylornithine;Glycyl-Valine;Valyl-Glycine;L-Theanine;N(5)-ethyl-L-glutamine;3-Methylcrotonylglycine;Tiglylglycine;Paramethadione;N-Acetylproline	HMDB0094702;HMDB0003357;HMDB0028854;HMDB0029127;HMDB0034365;HMDB0062764;HMDB0000459;HMDB0000959;HMDB0014755;HMDB0094701	6	N-Acetylornithine;N5-Ethyl-L-glutamine;Paramethadione;2-Hydroxyethylclavam;Ethadione;3-Methylcrotonylglycine	C00437;C01047;C07411;C17361;C17724;C20828
pos-M208T207_2	3168746.679	3256355.725	2506238.314	2546721.564	3055853.299	3374631.471	6299881.177	5109250.465	4492113.325	6404294.156	4774505.272	5195510.967	1.8022431	2.46E-05	0.002164502	0.000763371	0.016639258	1.310809772	0.034965495	up	208.1304757	3.456583333	1	1	N-Benzyl-3-aminopropionic acid ethyl ester	Unknown	-	NA	NA	-	5	Diaminopimelic acid;Alanyl-Threonine;Threoninyl-Alanine;2-Amino-4-[(2-hydroxy-1-oxopropyl)amino]butanoic acid;N-(gamma-Glutamyl)ethanolamine	HMDB0001370;HMDB0028697;HMDB0029054;HMDB0031412;HMDB0039222	3	LL-2,6-Diaminoheptanedioate;meso-2,6-Diaminoheptanedioate;C20914	C00666;C00680;C20914
pos-M229T111	21790113.77	21319270.74	28986033.92	26406448.94	29320031.32	25579239.66	33660142.93	36819431.59	68660723.65	38096918.21	54402874.25	103330165.1	2.183623011	0.009412637	0.002164502	0.057236284	0.016639258	1.264659067	0.311770203	up	229.1543921	1.849558333	1	1	Isoleucylproline	Organic acids and derivatives	Carboxylic acids and derivatives	HMDB0011174	null	-	18	L-isoleucyl-L-proline ;L-leucyl-L-proline ;Isoleucyl-Proline;Leucyl-Proline;4-(1,1,3,3-Tetramethylbutyl)-phenol;delta-Methylionone;3-Methyl-4-(2,6,6-trimethyl-2-cyclohexen-1-yl)-3-buten-2-one;Methyl-delta-ionone;alpha-(p-(1,1,3,3-Tetramethylbutyl)phenyl)-omega-hydroxypoly(oxyethylene);1-(2,6,6-Trimethyl-2-cyclohexen-1-yl)-1-penten-3-one;alpha-Irone;Etaspirene;10-Isopropyl-2,7-dimethyl-1-oxaspiro[…	HMDB0011174;HMDB0011175;HMDB0028915;HMDB0028937;HMDB0013825;HMDB0031737;HMDB0031738;HMDB0032397;HMDB0032528;HMDB0035245;HMDB0035631;HMDB0036023;HMDB0036024;HMDB0038130;HMDB0061831;HMDB0014861;HMDB0014954;HMDB0015197	9	alpha-Irone;(+)-trans-alpha-Irone;4-Octylphenol;4-tert-Octylphenol;Mescaline;Isoproterenol;Metaproterenol;Methoxamine;L-Isoprenaline	C09690;C11350;C14132;C14205;C06546;C07056;C07144;C07513;C11703
pos-M244T92	2881678.127	3302600.994	6598536.772	6524570.007	5724794.567	4975854.306	6138039.901	5675388.591	7188789.733	15663029.48	9886942.467	10316246.44	1.828458179	0.019936923	0.041125541	0.100108003	0.16273712	1.104828768	0.140339913	up	244.0925604	1.531040833	1	1	Cytidine	Nucleosides, nucleotides, and analogues	Pyrimidine nucleosides	HMDB0000089	C00475	(map00240)Pyrimidine metabolism;(map01100)Metabolic pathways	8	Cytidine;Cytarabine;gamma-Glutamyl-beta-cyanoalanine;Metaxalone;Carbofuran;Hydrocotarnine;Pantothenol;3-Nitrotyrosine	HMDB0000089;HMDB0015122;HMDB0060478;HMDB0014798;HMDB0031770;HMDB0033701;HMDB0004231;HMDB0001904	7	Cytidine;Cytosine_arabinoside;gamma-Glutamyl-beta-cyanoalanine;1-Guanidino-1-deoxy-scyllo-inositol;Metaxalone;Carbofuran;Pantothenol	C00475;C02961;C05711;C04280;C07934;C14291;C05944
pos-M262T113	5782043.436	7556557.224	10570204.2	8750085.142	10503852.12	10592835.52	19513965.02	10031066.26	8047288.907	19700289.38	18775978	23026616.83	1.843440416	0.023228992	0.093073593	0.112389008	0.284918374	1.041800799	0.362440684	up	262.1646599	1.886383333	1	1	(2R)-3-Hydroxyisovaleroylcarnitine	Lipids and lipid-like molecules	Fatty Acyls	NA	NA	-	2	hydroxyisovaleroyl carnitine;Polyethylene, oxidized	HMDB0062555;HMDB0032472	0	-	-
pos-M277T225_2	181537.4599	457830.7411	630645.2842	826141.0672	101356.8385	236919.3965	499112.5148	2883145.294	2279442.998	4973411.692	1469645.295	2795629.531	6.120686365	0.002454951	0.008658009	0.021153881	0.048730616	2.054040446	0.019607085	up	277.0890923	3.749233333	1	1	Clenbuterol	Benzenoids	Benzene and substituted derivatives	HMDB0015477	NA	-	4	Clenbuterol;Galactosylglycerol;(2R)-1-O-beta-D-Galactopyranosylglycerol;Dyphylline	HMDB0015477;HMDB0006790;HMDB0038664;HMDB0014789	5	Ranunculin;3-beta-D-Galactosyl-sn-glycerol;2-O-(alpha-D-Glucopyranosyl)glycerol;Dyphylline;Chloromebuform	C08512;C05401;C11546;C07819;C19037
pos-M283T206	3651069.191	3057631.975	2724649.93	2691785.835	2733471.358	3037009.284	4797921.295	4648596.574	5384636.7	3807315.667	4009826.138	4531562.222	1.5187997	0.000140832	0.002164502	0.002636483	0.016639258	1.087257138	0.023907099	up	283.1747881	3.4363	1	1	Hexaethylene glycol	Unknown	-	NA	NA	-	1	Hexaethylene glycol	HMDB0061822	0	-	-
pos-M289T206	1602082.306	2451257.776	2244353.632	2142034.861	2460175.209	2795422.457	4041499.373	3607489.66	3349487.284	3879214.034	3263981.399	3623885.268	1.589268969	0.000879195	0.002164502	0.010033874	0.016639258	1.129973728	0.100801828	up	289.1155785	3.43605	1	1	Myclobutanil	Unknown	-	NA	NA	-	7	3-Carboxy-2,3,4,9-tetrahydro-1H-pyrido[3,4-b]indole-1-propanoic acid;Phenylalanyl-Threonine;Threoninyl-Phenylalanine;N5-(4-Methoxybenzyl)glutamine;Koeniginequinone B;Pummeline;4-hydroxy ketorolac	HMDB0034881;HMDB0029005;HMDB0029068;HMDB0033598;HMDB0032109;HMDB0040382;HMDB0060647	1	gamma-Glutamyltyramine	C20926
pos-M300T206	3693598.445	2905615.834	2693193.99	2677086.07	2664416.898	2781580.106	4690692.874	4465904.396	5220992.587	3688557.659	3812005.818	4426170.472	1.51039803	0.000234483	0.004329004	0.003817978	0.028170036	1.071751973	0.027952227	up	300.2013804	3.4363	1	1	Hexaethylene glycol	Unknown	-	NA	NA	-	1	Hexaethylene glycol	HMDB0061822	0	-	-
pos-M400T402	40335652.63	34502840.95	34085426.62	34721074.48	34498719.75	34203522.39	67238707.83	50130109.62	62015651.89	69353713.28	68067786.37	78009526.2	1.859291889	4.02E-05	0.002164502	0.001103285	0.016639258	1.342558311	0.134960578	up	400.3415652	6.69235	1	1	Acylcarnitine 16:0	Lipids and lipid-like molecules	Fatty Acyls	HMDB00222	C02301;C02990	-	5	L-Palmitoylcarnitine;MG(0:0/20:2(11Z,14Z)/0:0);MG(20:2(11Z,14Z)/0:0/0:0);Persenone B;Lepidiumterpenyl ester	HMDB0000222;HMDB0011544;HMDB0011574;HMDB0035959;HMDB0036865	1	L-Palmitoylcarnitine	C02990
pos-M426T560	6427799.178	5676264.926	8215342.018	8809615.767	10794228.14	6368787.016	12449436.13	8926035.421	14081768.34	10097789.29	10882662.75	15026337.93	1.543765071	0.006633758	0.008658009	0.043649062	0.048730616	1.017233846	0.079355754	up	426.3571609	9.337791667	1	1	Acylcarnitine 18:1	Lipids and lipid-like molecules	Fatty Acyls	HMDB06464	C02301	-	6	Oleoylcarnitine;Vaccenyl carnitine;Elaidic carnitine;11Z-Octadecenylcarnitine;O-oleoylcarnitine;Octadecenoylcarnitine	HMDB0005065;HMDB0006351;HMDB0006464;HMDB0013338;HMDB0062772;HMDB0094687	0	-	-
pos-M508T391	20630430.29	24985732.87	28210962.19	29637147.31	25969610.77	21952133.94	58720356.51	29322955.94	38725123	58934938.93	48367885.78	68421685.29	1.99815644	0.002297991	0.004329004	0.02026298	0.028170036	1.305022796	0.161320253	up	508.3756529	6.5139	1	1	1-(1Z-Octadecenyl)-sn-glycero-3-phosphocholine	Lipids and lipid-like molecules	Glycerophospholipids	NA	NA	-	2	LysoPC(P-18:0);7',8'-Dihydro-8'-hydroxyreticulataxanthin	HMDB0013122;HMDB0039090	0	-	-
pos-M550T442	56971135.31	49175331.71	71516629.21	62609145.49	50426134.12	55259384.87	75412454.65	102757395.2	95502067.93	95631341.32	85930107.53	95720005.66	1.592545203	9.42E-05	0.002164502	0.001994586	0.016639258	1.159236176	0.045101918	up	550.385941	7.3637	1	1	LysoPC 20:1	Lipids and lipid-like molecules	Glycerophospholipids	-	C04230	(map00564)Glycerophospholipid metabolism;(map05231)Choline metabolism in cancer	2	LysoPC(20:1(11Z));PC(18:1(9Z)e/2:0)	HMDB0010391;HMDB0011148	0	-	-
pos-M550T559	6337357.238	8276795.684	9867139.667	8528058.232	6104379.175	6587765.106	16211668.82	16483353.45	13927371.87	14495190.01	13468831.12	14609856.98	1.951714535	0.000122265	0.002164502	0.002414532	0.016639258	1.422861247	0.057235099	up	550.3859889	9.309175	1	1	LysoPC 20:1	Lipids and lipid-like molecules	Glycerophospholipids	-	C04230	(map00564)Glycerophospholipid metabolism;(map05231)Choline metabolism in cancer	2	LysoPC(20:1(11Z));PC(18:1(9Z)e/2:0)	HMDB0010391;HMDB0011148	0	-	-
pos-M570T355	13999309.74	24570338.17	18162353.92	27478853.42	18813776.68	24291803.64	87653500.03	53900358.61	48568831.83	270390914.6	52241269.03	63880988.96	4.52915494	0.003032627	0.002164502	0.024611178	0.016639258	1.866345261	0.01619736	up	570.3540766	5.92	1	1	LysoPC 22:5	Lipids and lipid-like molecules	Glycerophospholipids	-	C04230	(map00564)Glycerophospholipid metabolism;(map05231)Choline metabolism in cancer	4	LysoPC(22:5(4Z,7Z,10Z,13Z,16Z));LysoPC(22:5(7Z,10Z,13Z,16Z,19Z));Janthitrem C;LysoPC(20:2(11Z,14Z))	HMDB0010402;HMDB0010403;HMDB0040684;HMDB0010392	1	Janthitrem_C	C20601
pos-M572T371	10519540.77	15789547.43	17591075.75	19830708.6	12529477.28	17494935.71	32326361.49	23643418.17	21823713.22	27220892.6	20664855.26	25166998.94	1.608935846	0.00268698	0.002164502	0.022521776	0.016639258	1.112806533	0.024920245	up	572.3703764	6.187766667	1	1	LysoPC 22:4	Lipids and lipid-like molecules	Glycerophospholipids	-	C04230	(map00564)Glycerophospholipid metabolism;(map05231)Choline metabolism in cancer	3	LysoPC(22:4(7Z,10Z,13Z,16Z));LysoPC(20:1(11Z));PC(18:1(9Z)e/2:0)	HMDB0010401;HMDB0010391;HMDB0011148	1	21,22-Diprenylpaxilline	C20561
neg-M109T204	7868514.403	5272204.749	8673358.44	12427252.1	9374490.419	14305009.16	1110855.724	1206076.263	1217976.275	1445535.012	1462901.085	1454644.259	0.136358348	1.17E-05	0.002164502	0.000453656	0.016639258	2.448047962	0.082921555	down	109.0294697	3.394958333	1	1	Catechol	Benzenoids	Phenols	HMDB0000957	C00090	(map00361)Chlorocyclohexane and chlorobenzene degradation;(map00362)Benzoate degradation;(map00364)Fluorobenzoate degradation;(map00621)Dioxin degradation;(map00624)Polycyclic aromatic hydrocarbon degradation;(map00626)Naphthalene degradation;(map00627)Aminobenzoate degradation;(map01100)Metabolic pathways;(map01120)Microbial metabolism in diverse environments;(map01220)Degradation of aromatic co…	6	Pyrocatechol;Hydroquinone;(E,E)-2,4-Hexadienedial;1,3-Benzenediol;5-Methyl-2-furancarboxaldehyde;2-Acetylfuran	HMDB0000957;HMDB0002434;HMDB0031180;HMDB0032037;HMDB0033002;HMDB0033127	6	Catechol;Hydroquinone;Resorcinol;Benzenediol;5-Methyl-2-furaldehyde;Catechol	C00090;C00530;C01751;C01785;C11115;C15571
neg-M113T44	2209693.65	14778851.71	25865660.61	54932111.24	9495263.778	15164748.07	2486507.036	5000340.112	665436.7769	5370251.759	1134702.615	1861181.442	0.134903348	0.007893801	0.015151515	0.049991765	0.075282975	2.063917162	0.119097733	down	112.9372368	0.72663	1	1	Hydroxidodioxidosulfidosulfate	Homogeneous non-metal compounds	Non-metal oxoanionic compounds	HMDB0060293	null	-	1	Hydroxidodioxidosulfidosulfate	HMDB0060293	1	Thiosulfuric_acid	C05529
neg-M116T202	4983791.777	7193354.404	5837103.457	4414403.574	6955167.534	8145033.392	1499002.743	2822420.831	3060704.043	2911431.684	2764281.844	3185299.168	0.43281738	0.000238704	0.002164502	0.003869634	0.016639258	1.533887053	0.065599708	down	116.0505634	3.373766667	1	1	Indole	Organoheterocyclic compounds	Indoles and derivatives	HMDB0000738	C00463	(map00380)Tryptophan metabolism;(map00400)Phenylalanine, tyrosine and tryptophan biosynthesis;(map00402)Benzoxazinoid biosynthesis;(map01100)Metabolic pathways;(map01110)Biosynthesis of secondary metabolites;(map04974)Protein digestion and absorption	2	Indole;Benzeneacetonitrile	HMDB0000738;HMDB0034171	2	Indole;Phenylacetonitrile	C00463;C16074
neg-M119T224	2084711.501	2575188.075	3020571.731	1947023.55	2706192.303	3692188.832	767546.482	1023672.061	915007.5783	1098411.104	1261492.464	1592696.798	0.415504681	0.000100008	0.002164502	0.002072945	0.016639258	1.567464935	0.190630035	down	119.05022	3.729791667	1	1	2-Methylbenzaldehyde	Benzenoids	Benzene and substituted derivatives	HMDB0029636	C07214	(map00622)Xylene degradation;(map01100)Metabolic pathways;(map01120)Microbial metabolism in diverse environments;(map01220)Degradation of aromatic compounds	9	4-Hydroxystyrene;Phenylacetaldehyde;2,3-Dihydrobenzofuran;2-Methylbenzaldehyde;3-Methylbenzaldehyde;4-Methylbenzaldehyde;Acetophenone;Lentialexin;Styrene Oxide	HMDB0004072;HMDB0006236;HMDB0013815;HMDB0029636;HMDB0029637;HMDB0029638;HMDB0033910;HMDB0038997;HMDB0062765	8	Phenylacetaldehyde;Styrene_oxide;4-Hydroxystyrene;p-Tolualdehyde;Acetophenone;3-Methylbenzaldehyde;2-Methylbenzaldehyde;(S)-2-Phenyloxirane	C00601;C02083;C05627;C06758;C07113;C07209;C07214;C20782
neg-M127T205	5785789.508	6573172.608	5926746.915	5013381.207	5616717.598	7428709.669	1890792.631	2879181.072	3361659.565	2606083.263	2925225.304	3208929.232	0.464220527	3.78E-05	0.002164502	0.001058917	0.016639258	1.480851206	0.106614226	down	127.0764266	3.412891667	1	1	4-Pentenyl acetate	Organic acids and derivatives	Carboxylic acids and derivatives	HMDB0032460	null	-	22	1,3-Diacetylpropane;Isopentenyl acetate;1-Methoxy-3-methylene-2-pentanone;4-Methyl-5-hexanolide;Cyclohexanecarboxylic acid;Cyclohexyl formate;2,3-Heptanedione;3,4-Heptanedione;2-Heptenoic acid;Methyl 2E-hexenoate;Methyl (Z)-3-hexenoate;5-Methyl-2,3-hexanedione;Ethyl 4-pentenoate;Dihydro-5-propyl-2(3H)-furanone;3-Methyl-3-butenyl acetate;4-Pentenyl acetate;4-Heptenoic acid;2-Hexenyl formate;Ethyl …	HMDB0029165;HMDB0029314;HMDB0030330;HMDB0031174;HMDB0031342;HMDB0031351;HMDB0031476;HMDB0031477;HMDB0031484;HMDB0031500;HMDB0031504;HMDB0031593;HMDB0031603;HMDB0031681;HMDB0032391;HMDB0032460;HMDB0033793;HMDB0038271;HMDB0038962;HMDB0039819;HMDB0040214;HMDB0040591	7	Ethyl_tiglate;Cyclohexane-1-carboxylate;Butyl_acrylate;1-Oxa-2-oxo-3-methylcycloheptane;3-Isopropyl-3-butenoic_acid;alpha-EMGBL;beta-EMGBL	C08487;C09822;C10921;C10976;C11950;C13714;C13717
neg-M134T203	2703089.077	2187407.158	5287066.479	3334702.524	2510027.485	3305186.869	390949.5559	888736.1068	341913.7541	242617.35	389252.0553	590191.0227	0.147130402	1.20E-05	0.002164502	0.000456007	0.016639258	2.427214611	0.06388582	down	134.0610943	3.3835	1	1	5-(2-Furanyl)-3,4-dihydro-2H-pyrrole	Organoheterocyclic compounds	Heteroaromatic compounds	HMDB0040013	null	-	15	N-Acetylarylamine;2-Phenylacetamide;2-Aminoacetophenone;2'-Aminoacetophenone;2-Acetyl-4-methylpyridine;2-Acetyl-6-methylpyridine;2,3-Dihydro-1H-pyrrolizine-5-carboxaldehyde;5-(2-Furanyl)-3,4-dihydro-2H-pyrrole;2-Acetyl-5-methylpyridine;4-Acetyl-2-methylpyridine;4-Acetyl-3-methylpyridine;2,4,6-Octatriyn-1-ol;Benzofuran;3,5,7-Octatriyn-1-ol;xi-2,3-Octadiene-5,7-diyn-1-ol	HMDB0001250;HMDB0010715;HMDB0032628;HMDB0032630;HMDB0037071;HMDB0037072;HMDB0040008;HMDB0040013;HMDB0040222;HMDB0040223;HMDB0040224;HMDB0030968;HMDB0032929;HMDB0038998;HMDB0040549	6	2-Phenylacetamide;Acetanilide;N-Benzylformamide;(Z)-Phenylacetaldehyde_oxime;(E)-Phenylacetaldoxime;Benzofuran	C02505;C07565;C15561;C16075;C19714;C14512
neg-M149T251	12850734.56	11463373.74	12074027.67	17905489.11	9633330.237	11759175.7	1596346.993	1683499.145	1665915.023	1701203.014	1863666.247	1959574.903	0.138337172	2.92E-07	0.002164502	3.20E-05	0.016639258	2.462331682	0.024344652	down	149.0606981	4.187516667	1	1	2,3-Dimethylbenzoic acid	Benzenoids	Benzene and substituted derivatives	NA	NA	-	22	3'-carboxy-alpha-chromanol;Hydrocinnamic acid;4-Ethylbenzoic acid;3-Methylphenylacetic acid;3,4-Dimethylbenzoic acid;4-Coumaryl alcohol;2-Phenylpropionate;2-Methoxy-4-vinylphenol;Benzyl acetate;o-Tolyl acetate;p-Tolyl acetate;2'-Methoxyacetophenone;4'-Methoxyacetophenone;2'-Hydroxy-5'-methylacetophenone;Methyl phenylacetate;Ethyl benzoate;4-Ethoxybenzaldehyde;1-Phenylethyl formate;2-Ethyl-4-(2-fu…	HMDB0062349;HMDB0000764;HMDB0002097;HMDB0002222;HMDB0002237;HMDB0003654;HMDB0011743;HMDB0013744;HMDB0031310;HMDB0032073;HMDB0032075;HMDB0032569;HMDB0032570;HMDB0032592;HMDB0032617;HMDB0033967;HMDB0033970;HMDB0037715;HMDB0038355;HMDB0040428;HMDB0040925;HMDB0059824	9	Tolylacetate;4-Coumaryl_alcohol;Phenylpropanoate;p-Hydroxypropiophenone;Benzyl_acetate;4-Hydroxydihydrocinnamaldehyde;4-Vinylguaiacol;Phenyl_glycidyl_ether;(2E,4E,6E)-4-Methylocta-2,4,6-trienedial	C01963;C02646;C05629;C13342;C15513;C16706;C17883;C19291;C20697
neg-M153T218	12550080.52	17184634.96	11098236.13	12641450.07	11013025.75	14145270.21	3161260.889	3326107.391	3286633.955	2976857.967	1023221.124	1314031.339	0.191880898	0.000258017	0.002164502	0.00407987	0.016639258	2.265000591	0.131506826	down	153.0192731	3.625075	1	1	2,6-Dihydroxybenzoic acid	Benzenoids	Benzene and substituted derivatives	HMDB0013676	null	-	7	Gentisic acid;2-Pyrocatechuic acid;Protocatechuic acid;2,6-Dihydroxybenzoic acid;3,5-Dihydroxybenzoic acid;2,4-Dihydroxybenzoic acid;Patulin	HMDB0000152;HMDB0000397;HMDB0001856;HMDB0013676;HMDB0013677;HMDB0029666;HMDB0034299	5	2,3-Dihydroxybenzoate;3,4-Dihydroxybenzoate;2,5-Dihydroxybenzoate;Patulin;2,6-Dihydroxybenzoate	C00196;C00230;C00628;C16748;C21298
neg-M163T223	8191625.537	3687803.817	10288146.36	1998099.404	4727743.072	8609198.453	966454.3286	2889171.225	1021290.382	4381420.845	4727649.542	2072151.252	0.428187124	0.042283738	0.064935065	0.174578702	0.222358885	1.272093808	0.451214594	down	163.0400254	3.714425	1	1	trans-4-Coumaric acid	Phenylpropanoids and polyketides	Cinnamic acids and derivatives	NA	NA	-	8	Methyl Phenylglyoxalate;Phenylpyruvic acid;m-Coumaric acid;4-Hydroxycinnamic acid;2-Hydroxycinnamic acid;Enol-phenylpyruvate;cis-p-Coumaric acid;Coumaric acid	HMDB0062605;HMDB0000205;HMDB0001713;HMDB0002035;HMDB0002641;HMDB0012225;HMDB0030677;HMDB0041592	9	Phenylpyruvate;4-Coumarate;trans-2-Hydroxycinnamate;2-Hydroxy-3-phenylpropenoate;cis-2-Hydroxycinnamate;cis-p-Coumarate;3-Oxo-3-phenylpropanoate;Caffeic_aldehyde;trans-3-Hydroxycinnamate	C00166;C00811;C01772;C02763;C05838;C06738;C07114;C10945;C12621
neg-M165T202	5353481.418	5572446.759	3814928.379	3965973.282	3883190.334	8507626.09	1427353.915	2070290.91	4656494.395	2023030.369	2178747.976	3131649.891	0.498030215	0.006831602	0.015151515	0.044618185	0.075282975	1.300132741	0.103412071	down	165.0192008	3.363933333	1	1	Terephthalic acid	Benzenoids	Benzene and substituted derivatives	HMDB0002428	C06337	(map00624)Polycyclic aromatic hydrocarbon degradation;(map00627)Aminobenzoate degradation;(map01100)Metabolic pathways;(map01120)Microbial metabolism in diverse environments;(map01220)Degradation of aromatic compounds	4	Phthalic acid;Benzoquinoneacetic acid;Terephthalic acid;3,4-Methylenedioxybenzoic acid	HMDB0002107;HMDB0002334;HMDB0002428;HMDB0032613	5	Phthalate;4-Hydroxyphenylglyoxylate;Terephthalate;3-Formylsalicylic_acid;4-Formylsalicylic_acid	C01606;C03590;C06337;C14096;C14100
neg-M169T309	13909195.03	15617863.11	16200892.75	18255617.11	23735388.14	22175730.85	14874352.89	5831597.743	10163226.51	16594563.4	10855452.27	9741731.267	0.619328613	0.018117994	0.025974026	0.093388067	0.114721207	1.054165345	0.150694407	down	169.1233073	5.155616667	1	1	8-Methylnonenoate	Lipids and lipid-like molecules	Fatty Acyls	HMDB0012183	C18202	(map00360)Phenylalanine metabolism;(map01063)Biosynthesis of alkaloids derived from shikimate pathway;(map01100)Metabolic pathways;(map01110)Biosynthesis of secondary metabolites	50	cis-4-Decenoic acid;trans-Dec-2-enoic acid;8-Methylnonenoate;5Z-Octenyl acetate;Methyl (xi)-3-nonenoate;(±)-6-Methyl-5-hepten-2-yl acetate;3-Decenoic acid;9-Decenoic acid;2-Octenyl acetate;Cyclohexylethyl acetate;Linalool oxide (trans-pyranoid);Linalool oxide III;4-Hydroxy-2,6-dimethyl-7-octen-3-one;Ethyl 3-octenoate;2-Methylbutyl 3-methyl-2-butenoate;1-Octen-3-yl acetate;6-Decanolide;cis-3-Hexen…	HMDB0004980;HMDB0010726;HMDB0012183;HMDB0029358;HMDB0029859;HMDB0030031;HMDB0031002;HMDB0031003;HMDB0031297;HMDB0031362;HMDB0031440;HMDB0031441;HMDB0032119;HMDB0032275;HMDB0032393;HMDB0032452;HMDB0033203;HMDB0033377;HMDB0034427;HMDB0034581;HMDB0034880;HMDB0035122;HMDB0035365;HMDB0035837;HMDB0035839;HMDB0035907;HMDB0036099;HMDB0036211;HMDB0036990;HMDB0036992;HMDB0037021;HMDB0037116;HMDB0037217;HMD…	13	6-endo-Hydroxycineole;(E)-3,7-Dimethylocta-1,6-diene-3,8-diol;Limonene-1,2-diol;(+)-Neomatatabiol;Citronellate;(6E)-8-Hydroxygeraniol;p-Menth-8-ene-1,2-diol;(4R,7S)-7-Isopropyl-4-methyloxepan-2-one;7-Isopropyl-4-methyloxepan-2-one;8-Methyl-6-nonenoic_acid;(1R,2R,4S)-Limonene-1,2-diol;2-exo-Hydroxy-1,8-cineole;(S)-3-Acetyloctanal	C03092;C04433;C07276;C09790;C16462;C17621;C18020;C18027;C18066;C18202;C19082;C20326;C21139
neg-M171T204	11794375.26	13385420.13	14377966.32	10113598.36	11606470.23	14914340.8	3846378.382	6105031.479	7351670.782	5508003.866	6195239.78	6779005.768	0.469672009	8.66E-05	0.002164502	0.001880505	0.016639258	1.463093223	0.119848798	down	171.0662298	3.404441667	1	1	1,3-Cyclohexanedicarboxylic acid	Unknown	-	NA	NA	-	6	2-Octenedioic acid;cis-4-Octenedioic acid;trans-3-Octenedioic acid;3-Isopropenylpentanedioic acid;Ethyl 2,4-dioxohexanoate;Diethyl fumarate	HMDB0000341;HMDB0004982;HMDB0013312;HMDB0032352;HMDB0034851;HMDB0038601	0	-	-
neg-M173T210	260207681.2	234155175.7	350444930.1	253269585.8	125673650.4	76032439.6	25399392.27	104767438.9	85932587.79	27835605.2	57704289.49	20694944.14	0.247990736	0.002507923	0.008658009	0.021459905	0.048730616	1.911762168	0.146624952	down	172.9912228	3.49245	1	1	Phenol sulphate	Organic acids and derivatives	Organic sulfuric acids and derivatives	HMDB0060015	C00850	-	1	Phenol sulphate	HMDB0060015	3	Aryl_sulfate;Phenylsulfate;p-Phenolsulfonic_acid	C00850;C02180;C12849
neg-M178T204	28389575.48	23235017.23	57558619.18	35788870.28	26931537.61	34994978.84	2115480.29	3164336.674	2025975.225	2198360.074	1365844.129	2056663.074	0.062478236	2.31E-08	0.002164502	6.43E-06	0.016639258	2.926041516	0.040419595	down	178.0508731	3.393325	1	1	Hippuric acid	Benzenoids	Benzene and substituted derivatives	HMDB0000714	C01586	(map00360)Phenylalanine metabolism	7	Hippuric acid;3-Succinoylpyridine;Adrenochrome;Methyl n-formylanthranilate;1-(4-Methoxyphenyl)-2-nitroethylene;Umbelliferone;3 Hydroxycoumarin	HMDB0000714;HMDB0000992;HMDB0012884;HMDB0032398;HMDB0032595;HMDB0029865;HMDB0002149	7	Hippurate;N-Acetylanthranilate;2,5,6-Trihydroxy-5,6-dihydroquinoline;3-Succinoylpyridine;2-Aminobenzoylacetate;Umbelliferone;4-Hydroxycoumarin	C01586;C06332;C06339;C19569;C21453;C09315;C20414
neg-M185T252	20077335.85	18013453.47	23009901.63	10353479.94	13448992	25521996.96	15422807.97	6648075.561	6104206.553	7018414.011	6287007.465	7303441.713	0.441782954	0.001919023	0.008658009	0.017737736	0.048730616	1.437441178	0.264574505	down	185.1182197	4.19295	1	1	3-Oxodecanoic acid	Organic acids and derivatives	Keto acids and derivatives	HMDB0010724	null	-	13	3-Oxodecanoic acid;Ethyl (3R,5Z)-3-hydroxy-5-octenoate;3-Hydroxy-5Z-octenyl acetate;(1S,2S,4S,5R)-1,8-Epoxy-p-menthane-2,5-diol;6-Methyl-2-methylene-6-octene-1,3,8-triol;(1beta,2beta,5beta)-p-Menth-3-ene-1,2,5-triol;(E)-10-Hydroxy-8-decenoic acid;6-Hexyl-1,4-dioxan-2-one;5-Hexyl-1,4-dioxan-2-one;2-Methylbutyl 3-hydroxy-2-methylidenebutanoate;3-Methylbutyl 3-hydroxy-2-methylidenebutanoate;exo,exo-…	HMDB0010724;HMDB0030367;HMDB0030369;HMDB0033010;HMDB0038692;HMDB0038978;HMDB0039533;HMDB0039582;HMDB0039587;HMDB0040204;HMDB0040205;HMDB0041376;HMDB0041545	8	10-Oxodecanoate;(3R)-6-Hydroxy-3-isopropenyl-heptanoate;(5R)-6-Hydroxy-5-isopropenyl-2-methylhexanoate;(3S)-6-Hydroxy-3-isopropenyl-heptanoate;(5S)-6-Hydroxy-5-isopropenyl-2-methylhexanoate;2-Oxodecanoic_acid;Epomediol;3-Oxodecanoate	C02217;C11404;C11406;C11417;C11420;C13945;C17620;C20714
neg-M186T246	1272068.683	2653349.863	2090584.309	2202993.369	2282455.366	1709674.057	572176.3181	377330.7985	350802.215	566738.9362	525465.162	771940.4834	0.259145144	7.47E-06	0.002164502	0.00033061	0.016639258	2.001594454	0.053934615	down	186.0559497	4.100333333	1	1	3-Indoleacrylic acid	Organoheterocyclic compounds	Indoles and derivatives	HMDB0000734	NA	-	2	6-Chloro-N-(1-methylethyl)-1,3,5-triazine-2,4-diamine;Indoleacrylic acid	HMDB0033249;HMDB0000734	2	Deethylatrazine;3-Indoleacrylate	C06559;C21283
neg-M188T249	22733512.65	43196451.98	33463914.8	37803240.63	35103122.21	22693072.7	7431286.316	3694286.878	3430589.695	5862863.594	6249569.1	7543534.106	0.175452834	2.78E-06	0.002164502	0.000168031	0.016639258	2.290176955	0.028015411	down	188.071636	4.153008333	1	1	1H-Indole-3-propanoic acid	Organoheterocyclic compounds	Indoles and derivatives	NA	NA	-	5	3-Indolepropionic acid;Phensuximide;Indole-3-methyl acetate;Menadione;Methyl (Z)-2-decene-4,6,8-triynoate	HMDB0002302;HMDB0014970;HMDB0029738;HMDB0001892;HMDB0033765	10	Phensuximide;6,7-Dimethoxyisoquinoline;1,3-Dimethyl-6,8-isoquinolinediol;Methyl_(indol-3-yl)acetate;Menadione;Dehydromatricaria_ester;(Z)-2-Decene-4,6,8-triynoic_acid_methylester;1-Hydroxy-2-naphthaldehyde;1-Naphthoic_acid;2-Naphthoic_acid	C07437;C09348;C12345;C20635;C05377;C08446;C08774;C11427;C14091;C14101
neg-M193T301	4992151.567	5411190.28	6172235.048	6188317.418	8362572.446	7631534.518	4394847.287	2436265.99	2555225.294	5663227.666	3705794.512	4865443.08	0.60944329	0.011910351	0.008658009	0.068286629	0.048730616	1.075951229	0.20749505	down	193.1232564	5.02415	1	1	Hexylresorcinol	Benzenoids	Benzene and substituted derivatives	HMDB0032567	null	-	17	4-Hydroxypropofol;(S,Z)-Lyratol acetate;Hexylresorcinol;Neocnidilide;(±)-Myrtenyl acetate;Ethyl (2E,4E,7Z)-Decatrienoate;Ethyl (2E,4Z,7Z)-Decatrienoate;(2S,4R)-p-Mentha-1(7),5-dien-2-ol acetate;(S)-p-Mentha-1,8-dien-10-yl acetate;Perillyl acetate;(R)-2-Acetoxy-p-mentha-1,8-diene;Carvyl acetate;Menthadienyl acetate;8-Ocimenyl acetate;1-(2-Furanyl)-1-octanone;(S)-Neolyratyl acetate;(2,2-Diethoxyeth…	HMDB0014018;HMDB0031840;HMDB0032567;HMDB0034450;HMDB0035126;HMDB0035375;HMDB0035376;HMDB0035801;HMDB0037018;HMDB0037231;HMDB0037389;HMDB0038046;HMDB0038292;HMDB0039685;HMDB0040439;HMDB0041497;HMDB0041610	3	4-Hexyloxyphenol;Cnidilide;Neocnidilide	C14305;C16937;C17002
neg-M201T218	3488782.929	4193027.932	5157953.46	3312141.179	3845167.634	6088940.404	1376718.395	2402746.347	2146708.866	1707973.552	1435035.663	1882537.107	0.419831107	6.52E-05	0.002164502	0.001540798	0.016639258	1.566060143	0.161846898	down	201.1131591	3.637316667	1	1	Sebacic acid	Lipids and lipid-like molecules	NA	HMDB0000792	C08277	-	7	N-lactoyl-Isoeucine;Sebacic acid;R-2-Hydroxy-3-methylbutanoic acid 3-Methylbutanoyl;Oxalic acid dibutyl ester;2-Ethylsuberic acid;Heptylmalonic acid;3-Methylazelaic acid	HMDB0062180;HMDB0000792;HMDB0031510;HMDB0040196;HMDB0059708;HMDB0059719;HMDB0059754	3	Sebacic_acid;Diethyl_adipate;Dimethyl_suberate	C08277;C14566;C17803
neg-M201T232	64743801.98	110096276.1	67146011.55	75277468.08	77913265.58	43765872.87	328620.009	737486.1133	345002.5576	469824.1292	372099.1343	445010.0567	0.006146684	4.60E-11	0.002164502	7.48E-08	0.016639258	3.886011485	0.092108523	down	201.022635	3.859533333	1	1	4-ethylphenylsulfate	Organic acids and derivatives	Organic sulfuric acids and derivatives	HMDB0062551	null	-	2	4-ethylphenylsulfate;3-ethylphenyl Sulfate	HMDB0062551;HMDB0062721	0	-	-
neg-M203T202_1	273902140.8	364045077.8	307240747	238217312.9	349686986.7	408162791.6	89811321.58	146364791.7	169452671.1	161826710.3	150961433.8	169848526.8	0.457572771	0.000124313	0.002164502	0.002438657	0.016639258	1.495648914	0.044019485	down	203.0824988	3.373766667	1	1	L-Tryptophan	Organoheterocyclic compounds	Indoles and derivatives	HMDB0000929	C00078	(map00260)Glycine, serine and threonine metabolism;(map00380)Tryptophan metabolism;(map00400)Phenylalanine, tyrosine and tryptophan biosynthesis;(map00404)Staurosporine biosynthesis;(map00901)Indole alkaloid biosynthesis;(map00966)Glucosinolate biosynthesis;(map00970)Aminoacyl-tRNA biosynthesis;(map01060)Biosynthesis of plant secondary metabolites;(map01061)Biosynthesis of phenylpropanoids;(map01…	10	L-Tryptophan;D-Tryptophan;3-Hydroxymethylantipyrine;Ethotoin;(±)-Tryptophan;Nirvanol;4-Hydroxyantipyrine;S-nirvanol;6-Chloro-N-(1-methylethyl)-1,3,5-triazine-2,4-diamine;Indoleacrylic acid	HMDB0000929;HMDB0013609;HMDB0013840;HMDB0014892;HMDB0030396;HMDB0060533;HMDB0060878;HMDB0060967;HMDB0033249;HMDB0000734	9	L-Tryptophan;D-Tryptophan;Tryptophan;Ethotoin;Vasicinol;Idazoxan;Nirvanol;Deethylatrazine;3-Indoleacrylate	C00078;C00525;C00806;C07839;C10743;C10968;C14916;C06559;C21283
neg-M206T205	2404132.97	2311418.465	3452936.468	3148612.328	3537600.845	1821338.159	81175.02545	65988.92261	52167.61558	54836.1143	72808.55603	143238.4197	0.028197023	9.63E-09	0.002164502	3.64E-06	0.016639258	3.329302887	0.090421623	down	206.0456798	3.416866667	1	1	4-(2-Aminophenyl)-2,4-dioxobutanoic acid	Organic oxygen compounds	Organooxygen compounds	HMDB0000978	C01252	(map00380)Tryptophan metabolism;(map01100)Metabolic pathways	5	4-(2-Aminophenyl)-2,4-dioxobutanoic acid;1-Nitro-5,6-dihydroxy-dihydronaphthalene;Coumarin-4-carboxylic acid;8H-1,3-Dioxolo[4,5-h][1]benzopyran-8-one;6-Formylumbelliferone	HMDB0000978;HMDB0060328;HMDB0032944;HMDB0039045;HMDB0039147	6	4-(2-Aminophenyl)-2,4-dioxobutanoate;2-Formaminobenzoylacetate;3-Amino-4,7-dihydroxy-8-methylcoumarin;1-Nitro-5,6-dihydroxy-dihydronaphthalene;3,5-Dihydroxy-1,4-naphthoquinone;Ayapin	C01252;C05835;C12466;C14801;C04110;C18078
neg-M209T305	2163252.429	5147545.933	3023272.852	6454460.553	8673936.561	3584205.484	1021561.181	768150.0233	956412.3186	2347145.548	1806222.923	2543074.665	0.325082545	0.003480571	0.008658009	0.027193164	0.048730616	1.655179419	0.204502056	down	209.1182525	5.078466667	1	1	Jasmonic acid	Lipids and lipid-like molecules	Fatty Acyls	HMDB0032797	C08491	(map00592)alpha-Linolenic acid metabolism;(map01060)Biosynthesis of plant secondary metabolites;(map01070)Biosynthesis of plant hormones;(map01100)Metabolic pathways;(map01110)Biosynthesis of secondary metabolites;(map04075)Plant hormone signal transduction	9	Jasmonic acid;Sedanonic acid;Dihydro-3-(2-octenyl)-2,5-furandione;(R)-8-Acetoxycarvotanacetone;1-Benzyloxy-1-(2-methoxyethoxy)ethane;4-(Butoxymethyl)-2-methoxyphenol;Isoamyl 2-furonpropionate;Dihydro-3-(1-octenyl)-2,5-furandione;3-Ethenyl-2,5-dimethyl-4-oxohex-5-en-2-yl acetate	HMDB0032797;HMDB0032871;HMDB0033102;HMDB0037104;HMDB0037135;HMDB0037642;HMDB0037735;HMDB0037816;HMDB0041573	2	(-)-Jasmonic_acid;(+)-7-Isojasmonic_acid	C08491;C16317
neg-M212T214_2	264887243	358723675.1	429091394.6	501191663.8	239943473.9	165171831.9	19262992.6	64536206.77	47323561.82	29205864.94	41505308.24	31679128.86	0.11919957	4.70E-06	0.002164502	0.000237363	0.016639258	2.505341741	0.069626638	down	212.0021873	3.571166667	1	1	3-Indoxyl sulfate	Organic acids and derivatives	Organic sulfuric acids and derivatives	HMDB0000682	NA	-	1	Indoxyl sulfate	HMDB0000682	0	-	-
neg-M221T347	3753511.794	10056411.9	5129697.332	7391567.682	9184650.748	5175647.682	4103411.915	1516781.431	2763614.356	4094781.468	4414543.048	4892919.145	0.535395801	0.024194964	0.025974026	0.115771685	0.114721207	1.145945326	0.065735122	down	221.1545849	5.779891667	1	1	(10betaH,11xi)-11-Hydroxy-13-nor-6-eremophilen-8-one	Lipids and lipid-like molecules	Prenol lipids	HMDB0037605	null	-	6	Rishitin;Kobusone;Isokobusone;(10betaH,11xi)-11-Hydroxy-13-nor-6-eremophilen-8-one;Acetaldehyde butyl phenethyl acetal;2,6-Di-tert-butyl-1,4-benzenediol	HMDB0035593;HMDB0036790;HMDB0036791;HMDB0037605;HMDB0037820;HMDB0040178	3	Rishitin;Isokobusone;Kobusone	C09715;C16977;C16983
neg-M223T324	3066532.586	3936927.719	3565705.074	3611767.269	5111787.064	4758148.996	1449198.918	1596101.862	3981932.578	2391442.049	1858994.186	1898756.151	0.547856541	0.005376896	0.025974026	0.037505525	0.114721207	1.260274533	0.117842759	down	223.1339471	5.395008333	1	1	13-Oxo-9,11-tridecadienoic acid	Lipids and lipid-like molecules	Fatty Acyls	HMDB0034564	null	-	9	Epoxyeremopetasinorol;Annuionone A;Annuionone C;13-Oxo-9,11-tridecadienoic acid;Methyl jasmonate;(8alpha,10beta,11beta)-3-Hydroxy-4,15-dinor-1(5)-xanthen-12,8-olide;Octyl 2-furoate;Furfuryl octanoate;3-Methylbutyl 2-furanbutanoate	HMDB0029670;HMDB0032679;HMDB0032689;HMDB0034564;HMDB0036583;HMDB0037244;HMDB0037726;HMDB0037730;HMDB0037736	4	(6S,9R)-Vomifoliol;(+/-)-6-Hydroxy-3-oxo-alpha-ionol;Methyl_jasmonate;(+)-7-Isomethyljasmonate	C01760;C04166;C11512;C16318
neg-M229T259	7568348.608	8367909.698	10890887.23	8981603.208	8732707.281	4845184.859	2914971.271	2984053.972	2486223.215	5262646.098	2307044.275	2702761.236	0.3777884	0.000132095	0.004329004	0.002544421	0.028170036	1.605774477	0.423594271	down	229.1444357	4.318883333	1	1	Dodecanedioic acid	Lipids and lipid-like molecules	Fatty Acyls	HMDB0000623	C02678	-	4	Bis(1-methylethyl) hexanedioate;Dipropyl hexanedioate;Dodecanedioic acid;Talaromycin A	HMDB0041613;HMDB0041614;HMDB0000623;HMDB0030143	3	Dodecanedioic_acid;Diisopropyl_adipate;Dibutyl_succinate	C02678;C14523;C19143
neg-M245T208	2444870.773	3550359.799	8193997.122	6178978.087	4821914.453	5101856.846	743838.8606	1258964.604	527367.178	470184.8904	716514.577	1676613.236	0.178049895	6.64E-05	0.002164502	0.001563604	0.016639258	2.247099818	0.111529981	down	245.0124758	3.460583333	1	1	3-[3-(Sulfooxy)phenyl]propanoic acid	Organic acids and derivatives	Organic sulfuric acids and derivatives	HMDB0094710	null	-	0	-	-	0	-	-
neg-M257T258	4440359.12	6232229.357	3115811.338	4984571.582	1845184.954	3210145.548	1542483.268	1717010.607	1172553.725	1715268.657	1039987.454	1479578.104	0.363722176	0.001618704	0.002164502	0.015738552	0.016639258	1.582194851	0.149316059	down	257.175942	4.307733333	1	1	Tetradecanedioic acid	Lipids and lipid-like molecules	Fatty Acyls	HMDB0000872	C11002	-	5	Diisobutyl adipate;Tetradecanedioic acid;Diethyl decanedioate;2-Hydroxypropyl 2-isopropyl-5-methylcyclohexyl carbonate;1-Hydroxypropan-2-yl 2-isopropyl-5-methylcyclohexyl carbonate	HMDB0041618;HMDB0000872;HMDB0040429;HMDB0059946;HMDB0059947	2	Dibutyl_adipate;Diisobutyl_adipate	C14253;C14260
neg-M257T282	8668327.225	10281376.97	9817062.12	10293457.7	14582103.72	11140838.43	4700720.684	4427485.31	3186036.001	5696483.339	4129970.3	4494725.768	0.411147262	7.49E-06	0.002164502	0.00033061	0.016639258	1.633496949	0.055377028	down	257.1759716	4.705316667	1	1	Tetradecanedioic acid	Lipids and lipid-like molecules	Fatty Acyls	HMDB0000872	C11002	-	5	Diisobutyl adipate;Tetradecanedioic acid;Diethyl decanedioate;2-Hydroxypropyl 2-isopropyl-5-methylcyclohexyl carbonate;1-Hydroxypropan-2-yl 2-isopropyl-5-methylcyclohexyl carbonate	HMDB0041618;HMDB0000872;HMDB0040429;HMDB0059946;HMDB0059947	2	Dibutyl_adipate;Diisobutyl_adipate	C14253;C14260
neg-M261T197	1205287.457	772764.7189	3161281.192	1133488.161	1477249.244	2230902.948	405809.4327	581714.7564	617866.0711	322035.3197	434275.426	700827.7044	0.306836667	0.001655358	0.002164502	0.015907862	0.016639258	1.701710838	0.193936449	down	261.0074055	3.287675	1	1	Homovanillic acid sulfate	Organic acids and derivatives	Organic sulfuric acids and derivatives	HMDB0011719	NA	-	0	-	-	0	-	-
neg-M269T285	6277368.868	6815530.074	7068794.733	7400727.109	9905955.417	6955250.442	1047218.354	918156.8306	1184527.226	1133524.546	908713.8651	1800372.581	0.15740528	1.85E-07	0.002164502	2.51E-05	0.016639258	2.39223308	0.079885351	down	269.1759117	4.757475	1	1	Ethylene brassylate	Phenylpropanoids and polyketides	Macrolides and analogues	HMDB0040459	null	-	1	Ethylene brassylate	HMDB0040459	2	(10S)-Juvenile_hormone_III_acid_diol;Fenapanil	C16506;C11207
neg-M271T328	454467.7369	548804.6772	653157.0185	723442.5149	538205.496	662265.763	294910.7475	201722.7294	225422.7825	380786.9747	445861.4069	408656.1116	0.546696403	0.00342384	0.002164502	0.026837667	0.016639258	1.264036686	0.155209025	down	271.2069046	5.471175	1	1	5a-Androst-3-en-17-one	Lipids and lipid-like molecules	Sterol Lipids	HMDB0006046	null	-	2	5a-Androst-3-en-17-one ;5alpha-Androst-16-en-3-one	HMDB0006046;HMDB0034406	3	3-Oxo-delta4-steroid;3-Oxo-delta5-steroid;3-Oxo-delta1-steroid	C00619;C01034;C02941
neg-M273T243_2	2221872.356	2672530.301	3846477.565	1487416.006	1781809.678	3675728.632	925985.901	1418586.804	837024.6462	953351.917	805658.3476	955688.5516	0.375899424	0.000878915	0.002164502	0.010033874	0.016639258	1.596626604	0.032859615	down	273.1709163	4.049383333	1	1	3-Hydroxytetradecanedioic acid	Lipids and lipid-like molecules	Fatty Acyls	HMDB0000394	null	-	1	3-Hydroxytetradecanedioic acid	HMDB0000394	0	-	-
neg-M275T404	5355220.352	10222177.48	8023647.032	12472208.95	20817269.27	12029670.22	4745549.544	1382877.183	2795675.366	2868993.39	5166675.096	3591631.803	0.298191305	0.00117007	0.002164502	0.012417897	0.016639258	1.777797151	0.096417033	down	275.2016418	6.727858333	1	1	4,8,12,15-Octadecatetraenoic acid	Lipids and lipid-like molecules	Fatty Acyls	HMDB0032672	null	-	10	19-Norandrosterone;19-Nor-5-androstenediol;19-Noretiocholanolone;Stearidonic acid;Phenethyl decanoate;4,8,12,15-Octadecatetraenoic acid;(E,E)-11,13-Octadecadien-9-ynoic acid;17beta-hydroxy-5beta-estran-3-one;Smilagenone;Setariol	HMDB0002697;HMDB0004590;HMDB0005886;HMDB0006547;HMDB0032464;HMDB0032672;HMDB0034382;HMDB0062677;HMDB0036941;HMDB0041583	9	Stearidonic_acid;Kinoprene;Diosgenin;Yamogenin;3-Methoxy-16-octylestra-1,3,5(10)-triene-16beta,17beta-diol;14alpha-Hydroxy-5beta-cholest-7-ene-3,6-dione;(25R)-3-Oxocholest-4-en-26-oate;Delta4-Dafachronic_acid;Delta7-Dafachronic_acid	C16300;C19042;C08898;C08918;C14994;C16509;C20839;C21076;C21077
neg-M277T431	381329640.8	644341938.7	588846621.2	696196407.4	789607251.3	584033338.5	433695009.5	93506971.61	234819727.3	187020775.7	219465258.9	327310621.7	0.405991899	0.004162235	0.004329004	0.031168172	0.028170036	1.581108467	0.035425795	down	277.2171581	7.187016667	1	1	Linolenelaidic acid	Lipids and lipid-like molecules	Fatty Acyls	HMDB0030964	null	-	5	Alpha-Linolenic acid;Gamma-Linolenic acid;Calendic acid;Punicic acid;Linolenelaidic acid	HMDB0001388;HMDB0003073;HMDB0030962;HMDB0030963;HMDB0030964	6	(6Z,9Z,12Z)-Octadecatrienoic_acid;(9Z,12Z,15Z)-Octadecatrienoic_acid;Crepenynate;(9Z,11E,13E)-Octadecatrienoic_acid;Punicic_acid;5beta-Estrane-3alpha,17beta-diol	C06426;C06427;C07289;C08315;C08364;C15201
neg-M279T463	1872734637	2501365270	2489055315	2806560602	2599985010	2357129523	1705700146	667851704.7	1288407616	1196254772	1480398896	2360780927	0.594755928	0.018095689	0.008658009	0.093388067	0.048730616	1.126900601	0.242090139	down	279.2327555	7.724925	1	1	Octadecadienoate	Lipids and lipid-like molecules	Fatty Acyls	HMDB0062784	null	-	11	Linoleic acid;Bovinic acid;9E,11E-Octadecadienoic acid;10E,12Z-Octadecadienoic acid;Linoelaidic acid;Mangiferic acid;Linalyl caprylate;Ethyl 2E,4Z-hexadecadienoate;5-Octadecynoic acid;Octadecadienoate;6Z,9Z-octadecadienoic acid	HMDB0000673;HMDB0003797;HMDB0005047;HMDB0005048;HMDB0006270;HMDB0029800;HMDB0030430;HMDB0031051;HMDB0031097;HMDB0062784;HMDB0062238	5	Linoleate;9-cis,11-trans-Octadecadienoate;Chaulmoogric_acid;Malvalic_acid;Stearolic_acid	C01595;C04056;C08282;C08321;C08459
neg-M295T330	3216432.807	3200913.676	3785531.696	3955958.901	4694392.056	3331942.365	2149363.626	858638.0884	1429639.342	1362906.189	1562955.565	1454243.183	0.39746125	0.000160254	0.002164502	0.002907827	0.016639258	1.590615996	0.266392306	down	295.227799	5.493766667	1	1	13-HODE	Lipids and lipid-like molecules	Fatty Acyls	HMDB0061708	null	-	10	13S-hydroxyoctadecadienoic acid;Alpha-dimorphecolic acid;9,10-Epoxyoctadecenoic acid;12,13-EpOME;9-HODE;(Z)-13-Oxo-9-octadecenoic acid;Avenoleic acid;12-Hydroxy-8,10-octadecadienoic acid;13-HODE;(10E,12Z)-9-HODE	HMDB0004667;HMDB0004670;HMDB0004701;HMDB0004702;HMDB0010223;HMDB0029796;HMDB0029978;HMDB0029998;HMDB0061708;HMDB0062652	7	(9Z,12Z)-(8R)-Hydroxyoctadeca-9,12-dienoic_acid;Vernolic_acid;13(S)-HODE;9(S)-HODE;9(10)-EpOME;12(13)-EpOME;18-Oxooleate	C08318;C08368;C14762;C14767;C14825;C14826;C19617
neg-M295T383	7649417.799	5501627.151	5536429.38	5557085.382	4936279.151	4841299.58	3481615.745	1758297.428	2558853.578	5831027.821	2688376.545	3600438.647	0.585460253	0.013642179	0.041125541	0.075743104	0.16273712	1.155991058	0.176880101	down	295.2276553	6.380633333	1	1	13-HODE	Lipids and lipid-like molecules	Fatty Acyls	HMDB0061708	null	-	10	13S-hydroxyoctadecadienoic acid;Alpha-dimorphecolic acid;9,10-Epoxyoctadecenoic acid;12,13-EpOME;9-HODE;(Z)-13-Oxo-9-octadecenoic acid;Avenoleic acid;12-Hydroxy-8,10-octadecadienoic acid;13-HODE;(10E,12Z)-9-HODE	HMDB0004667;HMDB0004670;HMDB0004701;HMDB0004702;HMDB0010223;HMDB0029796;HMDB0029978;HMDB0029998;HMDB0061708;HMDB0062652	7	(9Z,12Z)-(8R)-Hydroxyoctadeca-9,12-dienoic_acid;Vernolic_acid;13(S)-HODE;9(S)-HODE;9(10)-EpOME;12(13)-EpOME;18-Oxooleate	C08318;C08368;C14762;C14767;C14825;C14826;C19617
neg-M299T393	13033116.22	23472011.41	18292306.75	32102393.16	15795197.43	23155947.29	12732666.08	7060475.6	9555654.036	11623424.64	11443787.32	14508876.86	0.531778844	0.004713399	0.004329004	0.033984391	0.028170036	1.104774788	0.42262172	down	299.2590043	6.545716667	1	1	12-Hydroxystearic acid	Lipids and lipid-like molecules	Fatty Acyls	HMDB0061706	null	-	6	(R)-3-Hydroxy-Octadecanoic acid;xi-10-Hydroxyoctadecanoic acid;9-hydroxyoctadecanoic acid;13-hydroxyoctadecanoic acid;12-Hydroxystearic acid;2-hydroxystearate	HMDB0010737;HMDB0037396;HMDB0061661;HMDB0061662;HMDB0061706;HMDB0062549	3	(R)-2-Hydroxystearate;(S)-2-Hydroxystearate;(R)-10-Hydroxystearate	C03042;C03045;C03195
neg-M301T424	52737299.33	89137521.48	99869483.66	105250355.6	84910995.81	88212765.54	14575282.82	11572053.43	17654853.55	8747020.198	10623024.85	29703252.62	0.178566041	2.54E-05	0.002164502	0.000780963	0.016639258	2.291290348	0.072611726	down	301.2172343	7.068416667	1	1	cis-5,8,11,14,17-Eicosapentaenoic acid	Lipids and lipid-like molecules	Fatty Acyls	HMDB0001999	C06428	(map01040)Biosynthesis of unsaturated fatty acids	14	Eicosapentaenoic acid;Retinyl ester;Methyltestosterone;8,15-Isopimaradien-18-oic acid;Siderone;Yucalexin B14;Yucalexin A16;8(17),12-Labdadiene-15,16-dial;Isopimaric acid;Cascarillone;8,13-Abietadien-18-oic acid;(ent-15beta,16beta)-15,16-Epoxy-3-kauranone;ent-8(17),13(16),14-Labdatrien-18-oic acid;Methenolone	HMDB0001999;HMDB0003598;HMDB0015655;HMDB0035692;HMDB0036703;HMDB0036709;HMDB0036775;HMDB0036805;HMDB0036811;HMDB0036826;HMDB0038172;HMDB0038687;HMDB0039486;HMDB0041928	28	Abietate;(5Z,8Z,11Z,14Z,17Z)-Icosapentaenoic_acid;Methyltestosterone;Isopimaric_acid;Oryzalexin_A;(+)-Pimaric_acid;Kaur-16-en-18-oic_acid;Levopimaric_acid;Neoabietic_acid;Palustric_acid;(5Z,7E,9E,14Z,17Z)-Eicosapentaenoic_acid;Mibolerone;Stenbolone;17beta-Hydroxy-7alpha-methylandrost-4-en-3-one;17beta-Hydroxy-6beta-methylandrost-4-en-3-one;17-Hydroxy-19-nor-17alpha-pregn-5(10)-en-3-one;1,2,3,4,4a…	C06087;C06428;C07198;C09118;C09148;C09159;C11874;C11888;C11889;C12077;C12083;C14255;C14490;C14588;C14890;C15003;C15008;C15017;C15036;C15070;C15184;C15188;C15259;C15318;C15412;C15460;C20149;C20208
neg-M305T479	48179087.88	69431688.23	69933178.72	66705647.79	46763864.06	45738257.69	43969692.05	22957285.67	30382582.13	13966222.87	11668709.25	37198663.62	0.461838094	0.008842212	0.002164502	0.054531903	0.016639258	1.413343494	0.262601273	down	305.2485683	7.987183333	1	1	5,8,11-Eicosatrienoic acid	Lipids and lipid-like molecules	Fatty Acyls	HMDB0010378	null	-	5	8,11,14-Eicosatrienoic acid;5,8,11-Eicosatrienoic acid ;Sciadonic acid;Sagittariol;11,14,17-Eicosatrienoic acid	HMDB0002925;HMDB0010378;HMDB0031058;HMDB0036835;HMDB0060039	8	(8Z,11Z,14Z)-Icosatrienoic_acid;2,7,11-Cembratrien-4,6-diol;Plaunotol;2alpha-Methyl-5alpha-androstane-3alpha,17beta-diol;2alpha-Methyl-5alpha-androstane-3beta,17beta-diol;17alpha-Methyl-5alpha-androstane-3alpha,17beta-diol;17-Methyl-5alpha-androstane-11beta,17beta-diol;Icosatrienoic_acid	C03242;C09072;C13273;C14882;C15058;C15376;C15399;C16522
neg-M309T311	6480880.09	7648074.381	7656490.165	6590820.692	10078151.67	7030551.766	1307023.226	738700.656	505535.5929	881589.2264	652597.3452	926511.9872	0.110189326	8.90E-07	0.002164502	7.29E-05	0.016639258	2.607263512	0.094061772	down	309.2072111	5.176833333	1	1	Auxin b	Lipids and lipid-like molecules	Prenol lipids	HMDB0038484	null	-	4	12(13)Ep-9-KODE;(9Z,11R,12S,13S,15Z)-12,13-Epoxy-11-hydroxy-9,15-octadecadienoic acid;Sterebin A;Auxin b	HMDB0013623;HMDB0033505;HMDB0035337;HMDB0038484	8	13(S)-HPOT;(9Z,12Z,15Z)-(7S,8S)-Dihydroxyoctadeca-9,12,15-trienoic_acid;Dihydroalbocycline;9(S)-HPOT;2(R)-HPOT;(9R,10E,12Z,15Z)-9-Hydroperoxyoctadeca-10,12,15-trienoate;(8E,10S,12Z,15Z)-10-Hydroperoxyoctadeca-8,12,15-trienoate;Amitraz	C04785;C07357;C15753;C16321;C16341;C19936;C20704;C10995
neg-M311T327	8125170.153	9265702.553	11302510.32	15026519.12	13166572.68	9253728.885	3017964.345	2787143.301	2258399.405	3290240.712	2362944.447	4778833.94	0.279641203	6.12E-06	0.002164502	0.000288593	0.016639258	1.960015279	0.085236806	down	311.2229342	5.4582	1	1	15,16-DiHODE	Lipids and lipid-like molecules	Fatty Acyls	HMDB0010208	null	-	9	11-HpODE;(10E,12Z)-(9S)-9-Hydroperoxyoctadeca-10,12-dienoic acid;13-L-Hydroperoxylinoleic acid;8(R)-Hydroperoxylinoleic acid;9(S)-HPODE;12,13-DiHODE;15,16-DiHODE;9,10-DiHODE;(±)-(E)-13-Hydroxy-10-oxo-11-octadecenoic acid	HMDB0062281;HMDB0062434;HMDB0003871;HMDB0004706;HMDB0006940;HMDB0010201;HMDB0010208;HMDB0010221;HMDB0040900	12	(9Z,11E)-(13S)-13-Hydroperoxyoctadeca-9,11-dienoic_acid;(9Z,12Z)-(11S)-11-Hydroperoxyoctadeca-9,12-dienoic_acid;(7S,8S)-DiHODE;9(S)-HPODE;8(R)-HPODE;12,13-Epoxy-9-hydroxy-10-octadecenoate;9,10-Epoxy-13-hydroxy-11-octadecenoate;9,10-12,13-Diepoxyoctadecanoate;Octadec-9-ene-1,18-dioic-acid;(8E,10R,12Z)-10-Hydroperoxy-8,12-octadecadienoate;5S,8R-DiHODE;(8E,10S,12Z)-10-Hydroperoxyoctadeca-8,12-dienoa…	C04717;C07338;C07354;C14827;C14831;C14832;C14834;C14836;C19618;C19937;C20186;C20703
neg-M313T303	6196081.576	7373733.538	9559574.731	7542755.388	10639274.24	9695354.008	1646056.837	1216764.226	1400188.182	1740076.05	1990368.109	1601523.329	0.188111815	4.60E-08	0.002164502	9.57E-06	0.016639258	2.260272137	0.183994433	down	313.2386152	5.052075	1	1	12,13-Dihydroxy-9Z-octadecenoic acid	Lipids and lipid-like molecules	Fatty Acyls	HMDB0004705	C14829	(map00591)Linoleic acid metabolism	5	Octadecanedioic acid;9,10-DHOME;12,13-DHOME;(9xi,10xi,12xi)-9,10-Dihydroxy-12-octadecenoic acid;Dibutyl decanedioate	HMDB0000782;HMDB0004704;HMDB0004705;HMDB0031679;HMDB0041220	5	(9Z)-(7S,8S)-Dihydroxyoctadecenoic_acid;9,10-DHOME;12,13-DHOME;9,10-Epoxy-18-hydroxystearate;(8E,10S)-10-Hydroperoxyoctadeca-8-enoate	C07355;C14828;C14829;C19620;C20702
neg-M317T334	5477471.039	2095423.493	6027837.861	7057209.266	5560853.882	2563224.569	1742443.086	1301917.375	3607198.997	1206583.883	3372768.513	3025141.846	0.495311088	0.034075448	0.064935065	0.149664511	0.222358885	1.17279218	0.106733876	down	317.2121411	5.569483333	1	1	5-Hydroxy-6E,8Z,11Z,14Z,17Z-eicosapentaenoic acid	Lipids and lipid-like molecules	Fatty Acyls	NA	NA	-	36	Leukotriene A4;5-HEPE;Oxymesterone;12-HEPE;14,15-EpETE;15-HEPE;15-KETE;17,18-EpETE;5-KETE;11R-HEPE;18R-HEPE;12-KETE;Methyl [8]-Shogaol;(ent-7alpha)-7-Hydroxy-8(14),15-pimaradien-19-oic acid;Galanal A;Ineketone;Steviol;Yucalexin B20;Yucalexin B22;ent-17-Hydroxy-15-kauren-19-oic acid;Yucalexin P17;Yucalexin A19;Aframodial;(ent-15beta)-15-Hydroxy-19-trachylobanoic acid;Grandiflorolic acid;Galanolact…	HMDB0001337;HMDB0005081;HMDB0006027;HMDB0010202;HMDB0010205;HMDB0010209;HMDB0010210;HMDB0010212;HMDB0010217;HMDB0012534;HMDB0012611;HMDB0013633;HMDB0030101;HMDB0035116;HMDB0035311;HMDB0036698;HMDB0036706;HMDB0036712;HMDB0036713;HMDB0036724;HMDB0036752;HMDB0036776;HMDB0036806;HMDB0036839;HMDB0036930;HMDB0037523;HMDB0038521;HMDB0039012;HMDB0039716;HMDB0041058;HMDB0060053;HMDB0061114;HMDB0062222;HMD…	23	Leukotriene_A4;4,5-Leukotriene_A4;15-OxoETE;Cyathin_A3;Ineketone;ent-7alpha-Hydroxykaur-16-en-19-oic_acid;17R,18S-Epoxy-5Z,8Z,11Z,14Z-icosatetraenoic_acid;11alpha,17beta-Dihydroxy-17-methylandrost-4-en-3-one;4,5alpha-Dihydro-2-(hydroxymethylene)testosterone;Oranabol;11beta,17beta-Dihydroxy-17-methylandrost-4-en-3-one;5-OxoETE;12-OxoETE;7alpha,17beta-Dihydroxy-17alpha-methylandrost-4-en-3-one;17be…	C00909;C02645;C04577;C09079;C09110;C11875;C13843;C14555;C14628;C14665;C14683;C14732;C14807;C14891;C14929;C14945;C14980;C15354;C15434;C17498;C17956;C18177;C20212
neg-M327T442	512854986.5	657877970.6	649449911.6	1022924561	610372152.9	569878376.2	378335101.1	193267413	310079646.6	239041760.5	240281380.8	557481307.1	0.476837167	0.002586247	0.004329004	0.022002489	0.028170036	1.402204358	0.129163698	down	327.232879	7.374366667	1	1	Docosahexaenoic acid	Lipids and lipid-like molecules	Fatty Acyls	HMDB0002183	C06429	(map01040)Biosynthesis of unsaturated fatty acids	5	Docosahexaenoic acid;Neogrifolin;Grifolin;Retinol acetate;(Z,Z)-2-Methyl-5-(8,11,14-pentadecatrienyl)-1,3-benzenediol	HMDB0002183;HMDB0030053;HMDB0030446;HMDB0035185;HMDB0038908	5	(4Z,7Z,10Z,13Z,16Z,19Z)-Docosahexaenoic_acid;6alpha-Methylprogesterone;2alpha-Methylpregn-4-ene-3,20-dione;16beta-Methylpregn-4-ene-3,20-dione;7alpha-Methyl-4-pregnene-3,20-dione	C06429;C14586;C15116;C15265;C15299
neg-M349T233	9109225.874	8557637.329	18411706.99	1174607.209	7771384.689	16045469.6	3730.324261	3031602.222	23178.41474	2414025.656	19728.95686	22863.81203	0.090308278	0.008852838	0.008658009	0.054565842	0.048730616	3.255634438	0.090330562	down	349.0024694	3.877033333	1	1	Apigenin 7-sulfate	Phenylpropanoids and polyketides	Flavonoids	HMDB0037851	null	-	1	Apigenin 7-sulfate	HMDB0037851	0	-	-
neg-M353T237	5407964.274	4715949.646	2263582.127	4708435.245	1801357.471	3844042.087	657659.938	647121.593	14254.27439	1044708.864	628819.9906	1017122.137	0.176317157	0.021918828	0.002164502	0.107602846	0.016639258	2.212002794	0.137963668	down	353.0338487	3.9568	1	1	Dihydronaringenin-O-sulphate	Phenylpropanoids and polyketides	Linear 1,3-diarylpropanoids	HMDB0059996	null	-	1	Dihydronaringenin-O-sulphate	HMDB0059996	0	-	-
neg-M355T478	8224177.004	8524302.765	10020157.1	10165129.14	5887855.132	7366678.845	6446573.814	3406990.601	3204364.017	3429441.966	3767010.822	4206500.433	0.487382152	0.00033257	0.004329004	0.004930719	0.028170036	1.371441208	0.255285552	down	355.2643713	7.963933333	1	1	Tetracosahexaenoic acid	Lipids and lipid-like molecules	Fatty Acyls	HMDB0002007	null	-	2	Tetracosahexaenoic acid;Tetracosahexaenoic acid, n-3	HMDB0002007;HMDB0060117	1	(4Z,7Z,10Z,13Z,16Z,19Z)-Docosahexaenoic_acid_ethyl_ester	C16185
neg-M391T282	6428982.238	4241358.969	10436289.5	12049066.65	7265512.643	2888216.407	795579.0108	893658.7783	744509.1213	1416007.334	1370021.928	870343.558	0.140618804	8.99E-05	0.002164502	0.001942615	0.016639258	2.282938202	0.308134888	down	391.2859415	4.706	1	1	Ursodeoxycholic acid	Lipids and lipid-like molecules	Sterol Lipids	HMDB0000946	C07880	(map00121)Secondary bile acid biosynthesis	18	3b,12a-Dihydroxy-5a-cholanoic acid;3b,7a-Dihydroxy-5b-cholanoic acid;3a,7a-Dihydroxycholanoic acid;3a,12b-Dihydroxy-5b-cholanoic acid;3b,12a-Dihydroxy-5b-cholanoic acid;Allodeoxycholic acid;Allochenodeoxycholic acid;Chenodeoxycholic acid;Deoxycholic acid;Isohyodeoxycholic acid;Isoursodeoxycholic acid;Hyodeoxycholic acid;Murocholic acid;Ursodeoxycholic acid;7b,12a-Dihydroxycholanoic acid;7a,12b-di…	HMDB0000348;HMDB0000361;HMDB0000384;HMDB0000411;HMDB0000438;HMDB0000478;HMDB0000514;HMDB0000518;HMDB0000626;HMDB0000664;HMDB0000686;HMDB0000733;HMDB0000811;HMDB0000946;HMDB0002451;HMDB0002488;HMDB0002536;HMDB0002585	13	Chenodeoxycholate;Deoxycholic_acid;Ursodiol;Murideoxycholic_acid;Hyodeoxycholate;12-Epideoxycholic_acid;Isochenodeoxycholate;Isodeoxycholate;Isoursodeoxycholate;Allochenodeoxycholate;Allodeoxycholate;3beta,12alpha-Dihydroxy-5beta-cholanoate;Avideoxycholate	C02528;C04483;C07880;C15515;C15517;C17646;C17660;C17661;C17662;C17664;C17687;C20865;C20867
neg-M391T322	20074615.22	15795162.59	20019426.5	27986430.78	12601183.46	7198689.164	1561101.146	2195386.77	1811564.037	2655894.373	1875132.651	1719592.744	0.113996758	2.91E-05	0.002164502	0.00086151	0.016639258	2.495683268	0.070521847	down	391.285892	5.36475	1	1	Deoxycholic acid	Lipids and lipid-like molecules	Sterol Lipids	HMDB0000626	C04483	(map00121)Secondary bile acid biosynthesis;(map04976)Bile secretion	18	3b,12a-Dihydroxy-5a-cholanoic acid;3b,7a-Dihydroxy-5b-cholanoic acid;3a,7a-Dihydroxycholanoic acid;3a,12b-Dihydroxy-5b-cholanoic acid;3b,12a-Dihydroxy-5b-cholanoic acid;Allodeoxycholic acid;Allochenodeoxycholic acid;Chenodeoxycholic acid;Deoxycholic acid;Isohyodeoxycholic acid;Isoursodeoxycholic acid;Hyodeoxycholic acid;Murocholic acid;Ursodeoxycholic acid;7b,12a-Dihydroxycholanoic acid;7a,12b-di…	HMDB0000348;HMDB0000361;HMDB0000384;HMDB0000411;HMDB0000438;HMDB0000478;HMDB0000514;HMDB0000518;HMDB0000626;HMDB0000664;HMDB0000686;HMDB0000733;HMDB0000811;HMDB0000946;HMDB0002451;HMDB0002488;HMDB0002536;HMDB0002585	13	Chenodeoxycholate;Deoxycholic_acid;Ursodiol;Murideoxycholic_acid;Hyodeoxycholate;12-Epideoxycholic_acid;Isochenodeoxycholate;Isodeoxycholate;Isoursodeoxycholate;Allochenodeoxycholate;Allodeoxycholate;3beta,12alpha-Dihydroxy-5beta-cholanoate;Avideoxycholate	C02528;C04483;C07880;C15515;C15517;C17646;C17660;C17661;C17662;C17664;C17687;C20865;C20867
neg-M393T252	3159941.378	4789103.493	12093946.61	5520628.724	7505955.863	2846533.834	255206.8353	154201.9057	76773.06938	225732.6125	156800.0944	204724.2207	0.029887389	3.95E-07	0.002164502	3.94E-05	0.016639258	3.172237611	0.029642714	down	393.2650081	4.194433333	1	1	Butaprost (free acid)	Unknown	-	NA	NA	-	3	11-Hydroxyeicosatetraenoate glyceryl ester;2-(14,15-Epoxyeicosatrienoyl) Glycerol ;Famprofazone	HMDB0012530;HMDB0013651;HMDB0041891	1	Tylactone	C12000
neg-M405T264	3482619.569	1261713.228	7100806.004	6931695.494	4514112.241	1517788.011	32485.13903	40954.07784	16448.82968	53069.38759	130513.3531	61977.2548	0.013521369	1.19E-06	0.002164502	8.90E-05	0.016639258	3.493764545	0.018514163	down	405.2648321	4.391916667	1	1	3,7-Dihydroxy-12-oxocholanoic acid	Lipids and lipid-like molecules	Sterol Lipids	HMDB0000400	null	-	6	7alpha,12alpha-dihydroxy-3-oxo-5beta-cholan-24-oic Acid;7-Ketodeoxycholic acid;3,7-Dihydroxy-12-oxocholanoic acid;3-Oxocholic acid;Annocherin A;(6b,7b,13R)-6,7-Diacetoxy-8,14-labdadiene-13-ol	HMDB0062680;HMDB0000391;HMDB0000400;HMDB0000502;HMDB0033399;HMDB0035288	3	3alpha,7alpha-Dihydroxy-12-oxo-5beta-cholanate;3alpha,12alpha-Dihydroxy-7-oxo-5beta-cholanate;Ardisianone	C01292;C04643;C10298
neg-M405T277	10239612.62	2388328.115	8245201.045	12241433.75	5408911.421	2352047.237	100816.4189	155863.1668	101121.1922	127839.6694	261503.769	160668.5054	0.022209195	7.41E-06	0.002164502	0.000329412	0.016639258	3.272110796	0.087305009	down	405.2647891	4.614766667	1	1	7-Ketodeoxycholic acid	Lipids and lipid-like molecules	Sterol Lipids	HMDB0000391	null	-	6	7alpha,12alpha-dihydroxy-3-oxo-5beta-cholan-24-oic Acid;7-Ketodeoxycholic acid;3,7-Dihydroxy-12-oxocholanoic acid;3-Oxocholic acid;Annocherin A;(6b,7b,13R)-6,7-Diacetoxy-8,14-labdadiene-13-ol	HMDB0062680;HMDB0000391;HMDB0000400;HMDB0000502;HMDB0033399;HMDB0035288	3	3alpha,7alpha-Dihydroxy-12-oxo-5beta-cholanate;3alpha,12alpha-Dihydroxy-7-oxo-5beta-cholanate;Ardisianone	C01292;C04643;C10298
neg-M407T265	33099740.4	18157409.37	66591299.2	48229636.72	38603935.41	16725532.93	1148895.454	4185832.017	1603092.545	1891382.908	3582310.176	1642475.288	0.06347565	3.98E-06	0.002164502	0.000216877	0.016639258	2.814176681	0.117297871	down	407.2804878	4.412233333	1	1	Ursocholic acid	Lipids and lipid-like molecules	Sterol Lipids	HMDB0000917	C17644	(map00121)Secondary bile acid biosynthesis	22	3a,7a,12b-Trihydroxy-5b-cholanoic acid;3a,4b,7a-Trihydroxy-5b-cholanoic acid;1b,3a,12a-Trihydroxy-5b-cholanoic acid;3a,4b,12a-Trihydroxy-5b-cholanoic acid;3a,6a,7b-Trihydroxy-5b-cholanoic acid;1,3,12-Trihydroxycholan-24-oic acid;3b,7a,12a-Trihydroxy-5a-Cholanoic acid;3a,7b,12b-Trihydroxy-5b-cholanoic acid;3b,7b,12a-Trihydroxy-5b-cholanoic acid;2b,3a,7a-Trihydroxy-5b-cholanoic acid;1b,3a,7a-Trihyd…	HMDB0000312;HMDB0000320;HMDB0000326;HMDB0000330;HMDB0000364;HMDB0000371;HMDB0000376;HMDB0000390;HMDB0000395;HMDB0000404;HMDB0000414;HMDB0000415;HMDB0000419;HMDB0000427;HMDB0000432;HMDB0000505;HMDB0000506;HMDB0000527;HMDB0000619;HMDB0000760;HMDB0000865;HMDB0000917	16	Cholic_acid;Bile_salt;3alpha,7alpha,12beta-Trihydroxy-5beta-cholanate;Ursocholate;alpha-Muricholate;Hyocholate;Vulpecholate;beta-Phocaecholate;Bitocholate;Avicholate;Haemulcholate;beta-Muricholate;omega-Muricholate;Allocholic_acid;Alloavicholate;Cygnocholate	C00695;C01558;C04661;C17644;C17647;C17649;C17650;C17654;C17657;C17667;C17668;C17726;C17727;C17737;C20866;C20868
neg-M407T277	26469216.28	10681202.01	40848739.58	27477986.53	38961356.71	9397911.117	569469.1188	2804556.882	281540.8222	1895727.824	3906700.013	812423.9492	0.066761948	0.000265287	0.002164502	0.004151056	0.016639258	2.814987617	0.023452883	down	407.2805107	4.613066667	1	1	Cholic acid	Lipids and lipid-like molecules	Steroids and steroid derivatives	HMDB0000619	C00695	(map00120)Primary bile acid biosynthesis;(map00121)Secondary bile acid biosynthesis;(map01100)Metabolic pathways;(map04976)Bile secretion	22	3a,7a,12b-Trihydroxy-5b-cholanoic acid;3a,4b,7a-Trihydroxy-5b-cholanoic acid;1b,3a,12a-Trihydroxy-5b-cholanoic acid;3a,4b,12a-Trihydroxy-5b-cholanoic acid;3a,6a,7b-Trihydroxy-5b-cholanoic acid;1,3,12-Trihydroxycholan-24-oic acid;3b,7a,12a-Trihydroxy-5a-Cholanoic acid;3a,7b,12b-Trihydroxy-5b-cholanoic acid;3b,7b,12a-Trihydroxy-5b-cholanoic acid;2b,3a,7a-Trihydroxy-5b-cholanoic acid;1b,3a,7a-Trihyd…	HMDB0000312;HMDB0000320;HMDB0000326;HMDB0000330;HMDB0000364;HMDB0000371;HMDB0000376;HMDB0000390;HMDB0000395;HMDB0000404;HMDB0000414;HMDB0000415;HMDB0000419;HMDB0000427;HMDB0000432;HMDB0000505;HMDB0000506;HMDB0000527;HMDB0000619;HMDB0000760;HMDB0000865;HMDB0000917	16	Cholic_acid;Bile_salt;3alpha,7alpha,12beta-Trihydroxy-5beta-cholanate;Ursocholate;alpha-Muricholate;Hyocholate;Vulpecholate;beta-Phocaecholate;Bitocholate;Avicholate;Haemulcholate;beta-Muricholate;omega-Muricholate;Allocholic_acid;Alloavicholate;Cygnocholate	C00695;C01558;C04661;C17644;C17647;C17649;C17650;C17654;C17657;C17667;C17668;C17726;C17727;C17737;C20866;C20868
neg-M445T457	10204298.26	9217096.694	12600915.31	4131351.047	17153840.58	13772926.65	9180543.239	2024521.089	2034600.928	2672373.613	1719791.451	2360426.514	0.298034125	0.002309453	0.004329004	0.020324399	0.028170036	1.793279796	0.427267488	down	445.3324471	7.608883333	1	1	13'-Carboxy-gamma-tocopherol	Lipids and lipid-like molecules	Prenol lipids	HMDB0012557	null	-	7	13'-Carboxy-gamma-tocopherol;(3beta,5alpha,6beta,7alpha,22E,24R)-Ergosta-8,22-diene-3,5,6,7-tetrol;(3beta,5alpha,6alpha,9alpha,22E,24R)-Ergosta-7,22-diene-3,5,6,9-tetrol;3,5,9-Trihydroxyergost-7-en-6-one;Secasterone;3-Dehydroteasterone;Hexadecanedioic acid mono-L-carnitine ester	HMDB0012557;HMDB0032107;HMDB0032123;HMDB0032875;HMDB0040999;HMDB0041527;HMDB0000712	4	Stylisterol_B;Di-n-decyl_phthalate;Diisodecyl_phthalate;3-Dehydroteasterone	C14158;C14505;C14578;C15792
neg-M465T277	7407167.951	2608902.524	9281938.726	15911806.51	6050063.644	2516841.662	75414.63459	41277.49993	20673.35395	28608.48309	95407.00847	74563.35236	0.007674041	2.82E-07	0.002164502	3.13E-05	0.016639258	3.711425694	0.03260583	down	465.2857974	4.6117	1	1	7-Ketodeoxycholic acid	Lipids and lipid-like molecules	Sterol Lipids	HMDB0000391	null	-	0	-	-	0	-	-
neg-M467T265	11043893.27	5275923.59	20205578.32	19313275.68	15532595.26	6386715.225	498110.7276	1977771.63	673428.9174	911327.532	1597366.029	762382.7245	0.082568856	1.46E-05	0.002164502	0.000522347	0.016639258	2.665672869	0.032201084	down	467.3015551	4.412333333	1	1	1b,3a,7a-Trihydroxy-5b-cholanoic acid	Lipids and lipid-like molecules	Sterol Lipids	HMDB0000414	null	-	0	-	-	0	-	-
neg-M498T238	3002127.001	2912416.87	4804192.952	2866244.649	4974173.796	3971123.693	784250.3236	3076790.623	1111990.523	1243372.696	1179199.142	555733.2257	0.352917802	0.002769221	0.015151515	0.023093019	0.075282975	1.742877335	0.054314932	down	498.2897564	3.959925	1	1	Taurodeoxycholic acid	Lipids and lipid-like molecules	Sterol Lipids	HMDB0000896	C05463	-	1	LysoPC(18:4(6Z,9Z,12Z,15Z))	HMDB0010389	1	Ciliatocholate	C05683
neg-M498T250	6571657.524	9073779.579	9819963.3	4653097.927	9718226.963	10716307.73	1141832.862	5536205.423	2964173.177	3358319.766	3578415.985	1160843.048	0.35091446	0.004959902	0.004329004	0.035384766	0.028170036	1.703384258	0.056021711	down	498.28987	4.16485	1	1	Taurodeoxycholic acid	Lipids and lipid-like molecules	Sterol Lipids	HMDB0000896	C05463	-	3	Tauroursodeoxycholic acid;Taurodeoxycholic acid;Taurochenodesoxycholic acid	HMDB0000874;HMDB0000896;HMDB0000951	3	Taurodeoxycholate;Taurochenodeoxycholate;Tauroursodeoxycholic_acid	C05463;C05465;C16868
neg-M498T307	2222592.974	3535798.832	3797884.679	2970730.554	3072350.425	4092523.394	1216380.338	999024.7781	834914.9933	1077294.231	1169695.857	1184273.696	0.329150067	3.96E-06	0.002164502	0.000216877	0.016639258	1.828591572	0.044895848	down	498.2629408	5.109266667	1	1	LysoPE 20:5	Lipids and lipid-like molecules	Glycerophospholipids	HMDB11489	C04438	(map00564)Glycerophospholipid metabolism	3	LysoPE(0:0/20:5(5Z,8Z,11Z,14Z,17Z));LysoPE(20:5(5Z,8Z,11Z,14Z,17Z)/0:0);1-(4Z,7Z,10Z,13Z,16Z,19Z-docosahexaenoyl)-glycero-3-phosphate	HMDB0011489;HMDB0011519;HMDB0062307	0	-	-
neg-M540T328	4838109.844	6274666.434	5623743.313	9758315.808	4790845.828	4489311.086	2897874.638	2329393.134	2564102.157	3906125.018	3110156.334	3233944.52	0.504307468	0.001221366	0.002164502	0.012823904	0.016639258	1.320867264	0.116492986	down	540.3312152	5.473966667	1	1	LysoPC 15:0	Lipids and lipid-like molecules	Glycerophospholipids	HMDB10381	C04230	(map00564)Glycerophospholipid metabolism;(map05231)Choline metabolism in cancer	1	VPGPR Enterostatin	HMDB0003577	0	-	-
neg-M600T310	12218433.18	20752220.15	22389974.25	18382693.24	16701826.52	25411491.04	7757858.47	5059559.651	4490085.516	7181383.237	4661226.295	6345080.69	0.306371688	8.82E-06	0.002164502	0.000375012	0.016639258	1.877514183	0.029869605	down	600.331522	5.172033333	1	1	LysoPC 20:5	Lipids and lipid-like molecules	Glycerophospholipids	HMDB10397	C04230	(map00564)Glycerophospholipid metabolism;(map05231)Choline metabolism in cancer	0	-	-	3	Lolitrem_K;Lappaconitine;Caracurine_V	C20533;C08694;C09100
neg-M848T483	4666952.574	6851135.642	6410887.238	3843729.836	4663606.332	6614168.885	2669283.759	2747952.972	2488436.759	2850422.909	1631647.774	2242258.469	0.442656277	0.000102025	0.002164502	0.002099631	0.016639258	1.460468626	0.227177139	down	847.5341961	8.04255	1	1	PI 35:2; PI(17:0/18:2)	Lipids and lipid-like molecules	Glycerophospholipids	-	C01194	(map00562)Inositol phosphate metabolism;(map00563)Glycosylphosphatidylinositol (GPI)-anchor biosynthesis;(map00564)Glycerophospholipid metabolism;(map01100)Metabolic pathways;(map04070)Phosphatidylinositol signaling system;(map04138)Autophagy - yeast;(map04140)Autophagy - animal;(map05152)Tuberculosis	0	-	-	0	-	-
pos-M104T83	12926808.31	14854850.73	16612960.22	8831364.268	10245418.19	15326694.64	3018189.22	10115666.65	7610300.471	3837893.752	5459548.269	5011281.726	0.44484425	0.003120322	0.004329004	0.025071343	0.028170036	1.483028181	0.141319801	down	104.0527505	1.383509167	1	1	2,3-Dihydrothiophene	Organoheterocyclic compounds	Dihydrothiophenes	HMDB0033875	null	-	3	(±)-2-Methylthiazolidine;2,3-Dihydrothiophene;Divinyl sulfide	HMDB0031682;HMDB0033875;HMDB0033922	0	-	-
pos-M130T202	14423645.06	17468661.95	15286457.71	13252998.51	17850166.34	19751414.93	8098552.265	9564089.988	11151447.88	9804345.487	10650652.86	11614466.87	0.621049457	0.000171644	0.002164502	0.003072929	0.016639258	1.132804823	0.116669261	down	130.0650657	3.365966667	1	1	Isoquinoline	Organoheterocyclic compounds	Isoquinolines and derivatives	HMDB0034244	C06323	-	3	3-Methylene-indolenine;Quinoline;Isoquinoline	HMDB0011664;HMDB0033731;HMDB0034244	2	Isoquinoline;Quinoline	C06323;C06413
pos-M132T202	19289397.6	24811930.4	21329448.23	17128303.66	24962141.79	28463675.14	12288754.76	11677647.44	13417993.92	10757138.16	11532796.07	13135958.25	0.53542923	0.000172137	0.002164502	0.003078022	0.016639258	1.339312923	0.069769996	down	132.0806874	3.363383333	1	1	Guanidinopropionic acid	Organic nitrogen compounds	Organonitrogen compounds	HMDB0013222	C03065	-	2	3-Methylindole;Benzenepropanenitrile	HMDB0000466;HMDB0034236	2	Tolylacetonitrile;Skatole	C02596;C08313
pos-M132T211	1894963.841	3153699.794	3616975.016	6315735.278	2797441.532	1385329.915	429355.7426	643438.4428	732954.8131	607168.7775	647085.0299	1940122.765	0.260910438	0.001092086	0.008658009	0.01175088	0.048730616	1.864506635	0.342798087	down	132.0443379	3.51995	1	1	4-Formylbenzonitrile	Unknown	-	NA	NA	-	0	-	-	2	Benzoyl_cyanide;Ammonium_sulfamate	C21329;C18773
pos-M134T213	24240149.06	33766599.44	39056455.23	47216405.73	22284111.25	14662396.9	2135866.193	5489949.483	4450739.977	2916646.279	3893803.954	2906097.223	0.120253655	3.98E-06	0.002164502	0.000216877	0.016639258	2.495472799	0.117118794	down	134.0600325	3.5473	1	1	2-Indolinone	Unknown	-	NA	NA	-	7	Indoxyl;4-Hydroxybenzeneacetonitrile;2-Methyl-4,5-benzoxazole;(±)-2-Hydroxy-2-phenylacetonitrile;5-Hydroxyindole;Mandelonitrile;1,3-Dihydro-(2H)-indol-2-one	HMDB0004094;HMDB0029757;HMDB0032390;HMDB0034666;HMDB0059805;HMDB0060486;HMDB0061918	6	Mandelonitrile;Hydroxyindole;(S)-Mandelonitrile;4-Hydroxyphenylacetonitrile;Indoxyl;Indolin-2-one	C00561;C02040;C02615;C03766;C05658;C12312
pos-M139T90	7026371.338	12137961.4	29402473.52	25246186.14	30630954.89	9755839.281	4162231.216	7895418.123	11097816.13	6383048.754	9853925.171	7693201.449	0.412309359	0.030159386	0.064935065	0.136100109	0.222358885	1.247777258	0.207960498	down	139.0500525	1.496898333	1	1	Urocanic acid	Organoheterocyclic compounds	Azoles	HMDB0000301	C00785	(map00340)Histidine metabolism;(map01100)Metabolic pathways	5	Urocanic acid;Nicotinamide N-oxide;5-Oxo-2(5H)-isoxazolepropanenitrile;(E)-Urocanic acid;2-Aminonicotinic acid	HMDB0000301;HMDB0002730;HMDB0031338;HMDB0034174;HMDB0061680	3	Urocanate;4-Nitroaniline;para-Benzoquinone_dioxime	C00785;C02126;C19345
pos-M144T202_2	19302812.42	26162872.07	22100200.75	17438111.27	25594612.5	30060663.01	12121595	11999986.02	13695141.49	11487748.73	12076535.36	13731074.71	0.534000214	0.000365783	0.002164502	0.005283068	0.016639258	1.326691358	0.097100885	down	144.0807061	3.366141667	1	1	2-Aminonaphthalene	Benzenoids	Naphthalenes	HMDB0041802	C02227	-	3	6-Methylquinoline;2-Aminonaphthalene;Quinaldine	HMDB0033115;HMDB0041802;HMDB0042004	2	2-Naphthylamine;1-Naphthylamine	C02227;C14790
pos-M146T202	46187654.28	62346153.49	53611656.75	42128811.7	61663977.13	72061478.19	28368140.56	28277107.49	32970159.36	26739096.52	28535127.2	32795579.55	0.525696307	0.000240093	0.002164502	0.003883608	0.016639258	1.347169041	0.099048111	down	146.0599687	3.367166667	1	1	Indole-3-carboxyaldehyde	Organoheterocyclic compounds	Indoles and derivatives	HMDB0029737	C08493	-	1	1H-Indole-3-carboxaldehyde	HMDB0029737	9	3-Methyleneoxindole;Isocarbostyril;Quinolin-2-ol;4-Hydroxyquinoline;2(1H)-Quinolinone;Indole-3-carboxaldehyde;8-Hydroxyquinoline;3-Fluorocatechol;4-Fluorocatechol	C02796;C06324;C06338;C06343;C06415;C08493;C19434;C16472;C16473
pos-M150T83_2	120233713.9	136540816.1	155072223	85858349.42	98917863.86	143693530.2	28912848.07	94162510.2	71830715.69	29953480.28	52256901.15	48525535.34	0.439868613	0.00379397	0.004329004	0.028914172	0.028170036	1.503479822	0.132469708	down	150.0581823	1.381851667	1	1	Methionine	Organic acids and derivatives	Carboxylic acids and derivatives	HMDB0000696	C00073	(map00270)Cysteine and methionine metabolism;(map00966)Glucosinolate biosynthesis;(map00970)Aminoacyl-tRNA biosynthesis;(map01060)Biosynthesis of plant secondary metabolites;(map01070)Biosynthesis of plant hormones;(map01100)Metabolic pathways;(map01110)Biosynthesis of secondary metabolites;(map01210)2-Oxocarboxylic acid metabolism;(map01230)Biosynthesis of amino acids;(map01523)Antifolate resist…	4	L-Methionine;Penicillamine;Racemethionine;3-Methyl sulfolene	HMDB0000696;HMDB0014997;HMDB0033951;HMDB0059667	5	L-Methionine;D-Methionine;Methionine;Penicillamine;THTC	C00073;C00855;C01733;C07418;C11074
pos-M157T202	6103502.762	7013225.482	6066291.559	4991460.429	7043914.048	7754713.906	3881461.691	4063353.959	4492184.61	4202700.623	4432060.551	4820434.628	0.664360562	0.000651584	0.002164502	0.008029096	0.016639258	1.044535069	0.099577168	down	157.0759246	3.365966667	1	1	Indole-3-acetonitrile	Organoheterocyclic compounds	Indoles and derivatives	HMDB0006524	C02938	(map00380)Tryptophan metabolism	0	-	-	2	Testosterone_isocaproate;Luffariellolide	C14663;C19901
pos-M159T202	37614289.77	49254971.27	41255950.63	33275776.88	48318026.43	53345846.81	24982030.21	23230017.65	27141020.91	22894968.64	24498633.21	27206691.49	0.570024294	0.00029448	0.002164502	0.004501735	0.016639258	1.264077037	0.060516429	down	159.0915716	3.365966667	1	1	1,4-Diaminonaphthalene	Benzenoids	Naphthalenes	NA	NA	-	0	-	-	2	Nicotyrine;1,5-Naphthalenediamine	C10161;C19463
pos-M160T193	262282057.7	128458698.8	445871317.5	391712520.4	313393517.2	347930110.6	52112115.55	242551124.7	361933186.9	84964595.04	94564728.89	141711118.5	0.51747032	0.046649582	0.064935065	0.187258405	0.222358885	1.236861307	0.090805282	down	160.0755298	3.2151	1	1	3-Acetylindole	Organoheterocyclic compounds	Indoles and derivatives	NA	NA	-	2	N-Hydroxy-1-aminonaphthalene;Indoleacetaldehyde	HMDB0062503;HMDB0001190	4	Indole-3-acetaldehyde;3-Methyl-quinolin-2-ol;Echinopsine;N-Hydroxy-1-aminonaphthalene	C00637;C06345;C10663;C14789
pos-M166T57	7038230.136	16309751.06	11266743.55	13862929.37	27312113.83	19931163.7	2909778.657	6596818.267	1543749.564	4767371.332	4355285.344	4793988.943	0.26083106	0.000783	0.002164502	0.009255467	0.016639258	1.878334969	0.037386017	down	166.0835998	0.941846667	1	1	L-(-)-Phenylalanine	Organic acids and derivatives	Carboxylic acids and derivatives	NA	NA	-	4	Proline betaine;L-2-Amino-3-methylenehexanoic acid;3beta,6beta-Dihydroxynortropane;Hydroxylated lecithin	HMDB0004827;HMDB0030410;HMDB0038949;HMDB0032332	5	(E)-4-(Trimethylammonio)but-2-enoate;Stachydrine;O-Carbamoyl-L-serine;beta-L-Aspartylhydroxamate;(2S,3S)-3-Hydroxyasparagine	C04114;C10172;C03015;C03124;C20631
pos-M168T109	8449890.291	21428286.96	23075479.47	18051456.23	15114036.5	24902424.16	7157490.697	11422289.66	7439861.104	3946186.59	10148805.9	7600827.538	0.429785491	0.003640705	0.008658009	0.028089795	0.048730616	1.36219317	0.395041631	down	168.0654031	1.814166667	1	1	Pyridoxal	Organoheterocyclic compounds	Pyridines and derivatives	HMDB0001545	C00250	(map00750)Vitamin B6 metabolism;(map01100)Metabolic pathways;(map01120)Microbial metabolism in diverse environments;(map04977)Vitamin digestion and absorption	11	Pyridoxal;Isopyridoxal;3alpha,4,5,7alpha-Tetrahydro-5-hydroxy-1H-isoindole-1,3(2H)-dione;3alpha,4,7,7alpha-Tetrahydro-4-hydroxy-1H-isoindole-1,3(2H)-dione;3-Methoxyanthranilate;1,1-Dimethylbiguanide;Phenylglyoxylic acid;(E)-8-Hydroxy-2-octene-4,6-diynoic acid;4-Hydroxyphthalide;3,4-Methylenedioxybenzaldehyde;1,4-Benzodioxin-2(3H)-one	HMDB0001545;HMDB0004290;HMDB0034887;HMDB0034889;HMDB0060374;HMDB0001921;HMDB0001587;HMDB0031515;HMDB0032598;HMDB0032612;HMDB0040528	13	Pyridoxal;D-4-Hydroxyphenylglycine;3-Hydroxy-4-methylanthranilate;3-Methoxyanthranilate;Isopyridoxal;L-4-Hydroxyphenylglycine;p-Aminosalicylic_acid_methyl_ester;Orthoform;C20821;Metformin;alpha-Oxo-benzeneacetic_acid;2-Carboxybenzaldehyde;Piperonal	C00250;C03493;C03986;C05831;C06051;C12323;C14170;C14171;C20821;C07151;C02137;C03057;C10812
pos-M170T202	10114562.51	14106961.87	11943271.99	9149139.432	13490248.36	15528640.42	6482599.629	6418287.065	7111616.343	5819584.181	6268640.077	7177415.684	0.528409127	0.000304994	0.002164502	0.004624121	0.016639258	1.346627004	0.065778714	down	170.0598739	3.365958333	1	1	DL-2-Fluorophenylglycine	Unknown	-	NA	NA	-	0	-	-	1	5-Methylthiopentanaldoxime	C17245
pos-M175T194	3477492.473	4035686.517	8402348.905	7311314.882	6015357.05	6565062.746	2143795.273	4277164.7	7159289.546	2184377.384	2204505.215	3209278.318	0.591455725	0.039350584	0.064935065	0.165999375	0.222358885	1.061180473	0.126737314	down	175.0869103	3.231641667	1	1	Indole-3-acetamide	Organoheterocyclic compounds	Indoles and derivatives	HMDB0029739	C02693	(map00380)Tryptophan metabolism	3	Demethylated antipyrine;1H-Indole-3-acetamide;1-nitrosonaphthalene	HMDB0006240;HMDB0029739;HMDB0062189	4	(Indol-3-yl)acetamide;Indole-3-acetaldehyde_oxime;Edaravone;1-Nitrosonaphthalene	C02693;C02937;C13008;C14788
pos-M175T64	60390552.52	55727749.7	78135345.81	42155372.48	54358844.85	53487559.82	27037019.98	44494703.36	42678042.59	31867252.42	36981341.84	39906923.46	0.647673987	0.003300624	0.008658009	0.026149737	0.048730616	1.022900275	0.103826305	down	175.1187339	1.06559	1	1	DL-Arginine	Organic acids and derivatives	Carboxylic acids and derivatives	HMDB0000517	NA	-	2	L-Arginine;D-Arginine	HMDB0000517;HMDB0003416	3	L-Arginine;D-Arginine;Amino_acid(Arg-)	C00062;C00792;C02385
pos-M177T193_2	33221171.01	16370408.35	63757322.39	53292055.12	42871565.91	47960958.9	6231931.352	30055308.25	47666420.07	10731918.61	11690340.03	18132086.91	0.483576034	0.040203173	0.041125541	0.168535723	0.16273712	1.306504711	0.051024947	down	177.102037	3.213941667	1	1	Serotonin	Organoheterocyclic compounds	Indoles and derivatives	HMDB0000259	C00780	(map00380)Tryptophan metabolism;(map01063)Biosynthesis of alkaloids derived from shikimate pathway;(map01100)Metabolic pathways;(map04024)cAMP signaling pathway;(map04080)Neuroactive ligand-receptor interaction;(map04540)Gap junction;(map04721)Synaptic vesicle cycle;(map04726)Serotonergic synapse;(map04742)Taste transduction;(map04750)Inflammatory mediator regulation of TRP channels;(map04976)Bil…	4	Serotonin;Cotinine;N-Hydroxy-1-aminonaphthalene;Indoleacetaldehyde	HMDB0000259;HMDB0001046;HMDB0062503;HMDB0001190	7	Serotonin;N-Hydroxyl-tryptamine;5-(N-Methyl-4,5-dihydro-1H-pyrrol-2-yl)pyridin-2-ol;Indole-3-acetaldehyde;3-Methyl-quinolin-2-ol;Echinopsine;N-Hydroxy-1-aminonaphthalene	C00780;C17203;C21075;C00637;C06345;C10663;C14789
pos-M182T57_1	25192919.14	13593144.97	13680415.95	16345485.92	29988205.17	13164260.83	1259284.63	7926743.667	3929302.261	2453722.104	7887314.782	2631276.269	0.232999384	0.001567758	0.002164502	0.015387597	0.016639258	2.04835047	0.019149137	down	182.0576066	0.941926667	1	1	Glufosinate	Unknown	-	NA	C05042	-	5	N-Hydroxy-1-aminonaphthalene;Indoleacetaldehyde;Proline betaine;L-2-Amino-3-methylenehexanoic acid;3beta,6beta-Dihydroxynortropane	HMDB0062503;HMDB0001190;HMDB0004827;HMDB0030410;HMDB0038949	8	L-Phosphinothricin;Glufosinate;Indole-3-acetaldehyde;3-Methyl-quinolin-2-ol;Echinopsine;N-Hydroxy-1-aminonaphthalene;(E)-4-(Trimethylammonio)but-2-enoate;Stachydrine	C04650;C05042;C00637;C06345;C10663;C14789;C04114;C10172
pos-M188T202_2	1065200070	1403457964	1194886547	924967428	1361755006	1565581496	665002542.3	641039627.8	731984443.8	597179283.8	629299639.9	711006951.7	0.528950588	0.000225115	0.002164502	0.003746238	0.016639258	1.353345766	0.057308223	down	188.0704119	3.365966667	1	1	3-Indoleacrylic acid	Organoheterocyclic compounds	Indoles and derivatives	HMDB0000734	NA	-	2	6-Chloro-N-(1-methylethyl)-1,3,5-triazine-2,4-diamine;Indoleacrylic acid	HMDB0033249;HMDB0000734	2	Deethylatrazine;3-Indoleacrylate	C06559;C21283
pos-M205T202_2	623859486.9	839945649.3	708176341.6	548454632.1	815159889.4	930882540	389648836.7	372202635.4	437665444.2	354903865.6	363517255.7	422407795.8	0.523980091	0.000217491	0.002164502	0.003666768	0.016639258	1.360513898	0.063285247	down	205.0968946	3.365966667	1	1	Tryptophan	Organoheterocyclic compounds	Indoles and derivatives	HMDB0000929	C00078	(map00260)Glycine, serine and threonine metabolism;(map00380)Tryptophan metabolism;(map00400)Phenylalanine, tyrosine and tryptophan biosynthesis;(map00404)Staurosporine biosynthesis;(map00901)Indole alkaloid biosynthesis;(map00966)Glucosinolate biosynthesis;(map00970)Aminoacyl-tRNA biosynthesis;(map01060)Biosynthesis of plant secondary metabolites;(map01061)Biosynthesis of phenylpropanoids;(map01…	10	L-Tryptophan;D-Tryptophan;3-Hydroxymethylantipyrine;Ethotoin;(±)-Tryptophan;Nirvanol;4-Hydroxyantipyrine;S-nirvanol;6-Chloro-N-(1-methylethyl)-1,3,5-triazine-2,4-diamine;Indoleacrylic acid	HMDB0000929;HMDB0013609;HMDB0013840;HMDB0014892;HMDB0030396;HMDB0060533;HMDB0060878;HMDB0060967;HMDB0033249;HMDB0000734	9	L-Tryptophan;D-Tryptophan;Tryptophan;Ethotoin;Vasicinol;Idazoxan;Nirvanol;Deethylatrazine;3-Indoleacrylate	C00078;C00525;C00806;C07839;C10743;C10968;C14916;C06559;C21283
pos-M221T201	5283870.793	10499102.7	8993127.478	5147438.984	10527915.99	12088915.12	5200946.026	1334877.191	5053500.713	4884163.219	4991084.112	6763353.722	0.537261622	0.041669997	0.015151515	0.172867208	0.075282975	1.119125464	0.324572308	down	221.091863	3.356425	1	1	5-Hydroxy-L-tryptophan	Organoheterocyclic compounds	Indoles and derivatives	HMDB0000472	C01017	-	5	5-Hydroxy-L-tryptophan;Oxitriptan;p-Hydroxyl-ethotoin;Dibenzyl ether;Indolepyruvate	HMDB0000472;HMDB0015571;HMDB0061174;HMDB0032078;HMDB0060484	7	5-Hydroxy-L-tryptophan;5-Hydroxytryptophan;Jasminine;N-Hydroxy-L-tryptophan;4-Phenethylphenol;Indolepyruvate;Anibine	C00643;C01017;C09985;C19716;C14340;C00331;C10127
pos-M247T214	14933254.35	17094413.12	14209105.86	10928682.2	20080520.08	19375185.62	5735398.46	12883467.72	12277527.22	8838303.875	10226415.99	7646252.037	0.596218929	0.007140902	0.008658009	0.046223159	0.048730616	1.101865244	0.179372373	down	247.1075495	3.565658333	1	1	Indole-3-acetyl-L-alanine	Organic acids and derivatives	Carboxylic acids and derivatives	NA	NA	-	20	N-acetyltryptophan;Methylphenobarbital;Nigellicine;cyclic 6-Hydroxymelatonin;Butalbital;Eremopetasinorol;(S,E)-Lyratol propanoate;(5alpha,8beta,9beta)-5,9-Epoxy-3,6-megastigmadien-8-ol;(5R,6S)-5,6-Epoxy-7-megastigmen-9-one;Theaspirone A;2,2,6,7-Tetramethylbicyclo[4.3.0]nona-1(9),4-diene-7,8-diol;3-Hydroxy-beta-ionone;Acetal R;5,9:6,9-Diepoxy-3-megastigmene;Carvyl propionate;5,9:6,9-Diepoxy-4-mega…	HMDB0013713;HMDB0014987;HMDB0030269;HMDB0060810;HMDB0014386;HMDB0029668;HMDB0031869;HMDB0034672;HMDB0034984;HMDB0035228;HMDB0036686;HMDB0036821;HMDB0036824;HMDB0037776;HMDB0038047;HMDB0038529;HMDB0040233;HMDB0041636;HMDB0030195;HMDB0037614	6	N-Acetyl-D-tryptophan;Mephobarbital;3,4-Diphenyltetrahydrofuran;Navenone_B;4-Heptyloxyphenol;gamma-Fagarine	C03137;C07829;C14277;C17020;C14236;C10676
pos-M255T245	1534745.899	1940660.722	7389487.107	320406.1034	1657642.462	3055886.553	173547.5924	186547.1015	221215.6829	172076.6487	164683.2403	358698.2722	0.080305823	0.002684908	0.004329004	0.022517202	0.028170036	2.363988651	0.041368701	down	255.0650494	4.078875	1	1	Daidzein	Phenylpropanoids and polyketides	Isoflavonoids	HMDB0003312	C10208	(map00943)Isoflavonoid biosynthesis;(map01061)Biosynthesis of phenylpropanoids;(map01110)Biosynthesis of secondary metabolites	12	5-L-Glutamyl-taurine;Daidzein;Chrysophanol;5,7-Dihydroxyisoflavone;Phomarin;(Z)-4',6-Dihydroxyaurone;5,7-Dihydroxyflavone;Cassiachromone;Dihydrocoriandrin;(2S,3S,4S)-5,7,9,11-Tridecatetrayne-1,2,3,4-tetrol;Salfredin B11;S-Cysteinosuccinic acid	HMDB0004195;HMDB0003312;HMDB0030670;HMDB0030699;HMDB0030874;HMDB0033153;HMDB0036619;HMDB0030813;HMDB0033330;HMDB0038911;HMDB0041325;HMDB0029418	16	5-L-Glutamyl-taurine;Hispidol;Chrysin;Primetin;Anhydroglycinol;Daidzein;Alizarin_2-methyl_ether;Chrysophanol;Digiferrugineol;1,4-Dihydroxy-2-methylanthraquinone;Rubiadin;7,4'-Dihydroxyflavone;4',6-Dihydroxyflavone;Goniothalenol;2-Hydroxy-7-methoxy-5-methyl-1-naphthoate;Drazoxolon	C05844;C08644;C10028;C10121;C10200;C10208;C10291;C10315;C10327;C10329;C10402;C12123;C14344;C09930;C20841;C18929
pos-M260T220	15689339.72	21678048.93	25352614.31	33351605.19	41962403.86	24124143.63	17740684.54	6427185.117	9909640.869	17339724.58	13777423.98	17126715.19	0.507661017	0.010163692	0.015151515	0.060555242	0.075282975	1.253450793	0.104125892	down	260.185465	3.671333333	1	1	Hexanoyl-L-carnitine	Lipids and lipid-like molecules	Fatty Acyls	HMDB0000756	NA	-	4	Hexanoylcarnitine;L-Hexanoylcarnitine;2-Carboxy-4-dodecanolide;(3S,5R,6R,7E)-3,5,6-Trihydroxy-7-megastigmen-9-one	HMDB0000705;HMDB0000756;HMDB0030987;HMDB0038736	0	-	-
pos-M290T202	11770579.78	3415297.594	41327726.85	10059131.77	2883689.71	8518306.279	127839.2059	87351.55493	140623.3019	104754.6718	39066.1529	201298.8002	0.008989241	1.03E-05	0.002164502	0.000416824	0.016639258	3.506286699	0.061288036	down	290.1594424	3.363875	1	1	3-Methylglutarylcarnitine	Lipids and lipid-like molecules	Fatty Acyls	HMDB0000552	NA	-	3	3-Methylglutarylcarnitine;O-Adipoylcarnitine;Decarbamoylneosaxitoxin	HMDB0000552;HMDB0061677;HMDB0033663	0	-	-
pos-M314T249	8450125.36	7877530.757	9344447.173	10320221.71	12133149.06	9328987.293	4976542.518	3433098.92	4383027.088	5000864.598	4802440.911	5387062.583	0.487047236	1.22E-05	0.002164502	0.000461556	0.016639258	1.463818562	0.055727007	down	314.2323679	4.153958333	1	1	Acylcarnitine 10:1	Lipids and lipid-like molecules	Fatty Acyls	HMDB13205	C02301	-	3	9-Decenoylcarnitine;Tanacetol B;(1(10)E,4a,5E)-1(10),5-Germacradiene-12-acetoxy-4,11-diol	HMDB0013205;HMDB0035075;HMDB0038798	1	10-Deoxymethynolide	C11993
pos-M368T283	7228256.171	8754405.299	11497705.25	11454692.75	12409875.4	8227876.244	4748566.836	3704565.001	4937577.206	4473914.578	5266911.508	5148633.347	0.474716031	0.000103583	0.002164502	0.002122902	0.016639258	1.459354496	0.017197506	down	368.2790954	4.713333333	1	1	Acylcarnitine 14:2	Lipids and lipid-like molecules	Fatty Acyls	-	C02301	-	8	3, 5-Tetradecadiencarnitine;Tetrahydrocorticosterone;5a-Tetrahydrocorticosterone;Tetrahydrodeoxycortisol;MG(0:0/18:4(6Z,9Z,12Z,15Z)/0:0);MG(18:4(6Z,9Z,12Z,15Z)/0:0/0:0);(S)-[10]-Gingerol;Pregnanetriolone	HMDB0013331;HMDB0000268;HMDB0000449;HMDB0005972;HMDB0011541;HMDB0011571;HMDB0033616;HMDB0041997	6	Tetrahydrocorticosterone;3alpha,20alpha,21-Trihydroxy-5beta-pregnan-11-one;3alpha,17alpha,21-Trihydroxy-5beta-pregnan-20-one;5beta-Pregnane-3alpha,17alpha,20alpha-triol-11-one;3alpha,11beta,17alpha-Trihydroxy-5beta-pregnan-20-one;(10)-Gingerol	C05476;C05483;C14594;C15368;C15403;C17496
pos-M424T364	24763412.8	21087779.56	25663353.59	14336223.91	23527189.87	12893441.46	4181076.976	8689548.561	5237542.256	3953903.939	6317178.723	4079441.468	0.2654643	1.84E-05	0.002164502	0.000627231	0.016639258	1.94087785	0.36512945	down	424.3416827	6.063575	1	1	Linoleoylcarnitine	Lipids and lipid-like molecules	Fatty Acyls	NA	NA	-	4	Linoelaidyl carnitine;Linoleyl carnitine;MG(0:0/22:4(7Z,10Z,13Z,16Z)/0:0);MG(22:4(7Z,10Z,13Z,16Z)/0:0/0:0)	HMDB0006461;HMDB0006469;HMDB0011554;HMDB0011584	1	Stellettamide_A	C16893
pos-M482T327	60177518.47	78364206.92	68329500.43	65867012.31	59200305.55	52635158.36	35295643.27	28062058.93	31465766.34	31673412.31	31401449.21	32661435.59	0.495509091	5.82E-06	0.002164502	0.00028037	0.016639258	1.464221435	0.035892495	down	482.3236298	5.445566667	1	1	LysoPC 15:0	Lipids and lipid-like molecules	Glycerophospholipids	HMDB10381	C04230	(map00564)Glycerophospholipid metabolism;(map05231)Choline metabolism in cancer	5	LysoPC(15:0);LysoPE(0:0/18:0);LysoPE(18:0/0:0);12-Hydroxy-12-octadecanoylcarnitine;1-(11Z-eicosenoyl)-glycero-3-phosphate	HMDB0010381;HMDB0011129;HMDB0011130;HMDB0013154;HMDB0062305	1	Pristimerin	C08633
pos-M510T385	230183916.4	241471900.6	319748105.2	169106882.3	216675516.2	200524286.7	143407370.5	105623854	110386815.2	126417181.3	104333689.3	145549998.5	0.534015565	0.00025356	0.002164502	0.00403073	0.016639258	1.319800815	0.023602511	down	510.3549658	6.410666667	1	1	1-Heptadecanoyl-sn-glycero-3-phosphocholine	Lipids and lipid-like molecules	Glycerophospholipids	NA	NA	-	4	LysoPE(0:0/20:0);LysoPE(20:0/0:0);LysoPC(17:0);1-(11Z-docosenoyl)-glycero-3-phosphate	HMDB0011481;HMDB0011511;HMDB0012108;HMDB0062304	0	-	-
pos-M516T229	1836795.799	1349122.049	3556730.846	2187064.632	4400680.89	2521346.992	428775.1402	4684775.287	620179.4852	1279097.975	950034.803	407198.9695	0.528021594	0.049272195	0.064935065	0.193830244	0.222358885	1.341801577	0.310564921	down	516.2989415	3.809116667	1	1	Taurocholate	Lipids and lipid-like molecules	Sterol Lipids	HMDB0000036	C05122	(map00120)Primary bile acid biosynthesis;(map00121)Secondary bile acid biosynthesis;(map00430)Taurine and hypotaurine metabolism;(map01100)Metabolic pathways;(map04976)Bile secretion	6	Candoxatril;Taurocholic acid;Tauroursocholic acid;Taurallocholic acid;Tauro-b-muricholic acid;Taurohyocholate	HMDB0014754;HMDB0000036;HMDB0000889;HMDB0000922;HMDB0000932;HMDB0011637	2	Taurocholate;Taurohyocholate	C05122;C15516
pos-M538T559_1	7262999.363	12610201.71	10934592.67	7800320.034	8804999.172	14720374.79	7286989.333	5383029.046	5725750.675	5494066.689	5629060.165	5315979.699	0.560645746	0.0032773	0.004329004	0.026037791	0.028170036	1.195330347	0.09964679	down	538.385988	9.309816667	1	1	LysoPC 19:0	Lipids and lipid-like molecules	Glycerophospholipids	-	C04230	(map00564)Glycerophospholipid metabolism;(map05231)Choline metabolism in cancer	2	LysoPE(0:0/22:0);LysoPE(22:0/0:0)	HMDB0011490;HMDB0011520	0	-	-
pos-M542T309	148492489.3	231359326.9	232746267.8	208769658.2	227285099	266181038.5	75265479.92	52817128.16	52910097.07	86487693.44	49792407.71	66255225.99	0.291693147	1.60E-06	0.002164502	0.000109018	0.016639258	1.940242723	0.040993125	down	542.3236199	5.148991667	1	1	LysoPC 20:5	Lipids and lipid-like molecules	Glycerophospholipids	HMDB10397	C04230	(map00564)Glycerophospholipid metabolism;(map05231)Choline metabolism in cancer	3	LysoPC(20:5(5Z,8Z,11Z,14Z,17Z));LysoPC(18:2(9Z,12Z));2-linoleoyl-sn-glycero-3-phosphocholine	HMDB0010397;HMDB0010386;HMDB0062711	0	-	-
pos-M98T55	13805028.55	20999415.08	31493628.92	39681497.75	29125872.99	48538086	8230012.476	7783602.693	5333159.763	7101790.585	5651470.457	7531263.848	0.226696252	0.000258034	0.002164502	0.00407987	0.016639258	2.01938688	0.028505029	down	98.05871042	0.923560833	1	1	4,5-Dimethyloxazole	Organoheterocyclic compounds	Azoles	HMDB0032970	null	-	0	-	-	0	-	-
