# Supplementary material for: Profiling of Metabolome in the Plasma Following a circH19 Knockdown Intervention in Diet-Induced Obese Mice
Source: Metabolites. 2024 Nov 8;14(11):603. doi: 10.3390/metabo14110603 (PMC11596236; doi:10.3390/metabo14110603)
Supplement: Supplementary file 1 [file metabolites-14-00603-s001.zip › Supplementary Table S3.xls]

Level1	Level2	Pathway	Pathway ID	NumFeature	NumCompound	Background	Pvalue	FDR	Compound	CompoundID	Feature
Environmental Information Processing	Membrane transport	ABC transporters	map02010	2	2	126	0.164892099255691	0.188274818136936	L-Phenylalanine;Taurine	C00079;C00245	pos-M166T264;neg-M124T49
Environmental Information Processing	Signal transduction	Phosphatidylinositol signaling system	map04070	2	1	29	0.0408772621704081	0.0735790719067346	1-Phosphatidyl-D-myo-inositol	C01194	neg-M848T483;neg-M910T483
Environmental Information Processing	Signal transduction	Plant hormone signal transduction	map04075	1	1	12	0.00748997161031986	0.0224699148309596	(-)-Jasmonic acid	C08491	neg-M209T305
Genetic Information Processing	Translation	Aminoacyl-tRNA biosynthesis	map00970	4	3	52	0.00247837078856061	0.0148702247313637	L-Methionine;L-Tryptophan;L-Phenylalanine	C00073;C00078;C00079	pos-M150T83_2;neg-M203T202_1;pos-M205T202_2;pos-M166T264
Metabolism	Amino acid metabolism	Tryptophan metabolism	map00380	7	6	81	2.47592129654419e-05	0.00062627032253189	L-Tryptophan;Indole;Serotonin;4-(2-Aminophenyl)-2,4-dioxobutanoate;(Indol-3-yl)acetamide;3-Indoleacetonitrile	C00078;C00463;C00780;C01252;C02693;C02938	neg-M203T202_1;pos-M205T202_2;neg-M116T202;pos-M177T193_2;neg-M206T205;pos-M175T194;pos-M157T202
Metabolism	Amino acid metabolism	Phenylalanine, tyrosine and tryptophan biosynthesis	map00400	5	4	35	3.47927956962161e-05	0.00062627032253189	Phosphoenolpyruvate;L-Tryptophan;L-Phenylalanine;Indole	C00074;C00078;C00079;C00463	neg-M167T43;neg-M203T202_1;pos-M205T202_2;pos-M166T264;neg-M116T202
Metabolism	Amino acid metabolism	Phenylalanine metabolism	map00360	3	3	72	0.00801156029899084	0.0227696976918687	L-Phenylalanine;Hippurate;8-Methyl-6-nonenoic acid	C00079;C01586;C18202	pos-M166T264;neg-M178T204;neg-M169T309
Metabolism	Amino acid metabolism	Cysteine and methionine metabolism	map00270	1	1	62	0.15160436371504	0.181925236458048	L-Methionine	C00073	pos-M150T83_2
Metabolism	Amino acid metabolism	Glycine, serine and threonine metabolism	map00260	2	1	50	0.106616086974802	0.13707782611046	L-Tryptophan	C00078	neg-M203T202_1;pos-M205T202_2
Metabolism	Amino acid metabolism	Histidine metabolism	map00340	1	1	47	0.0960472949586659	0.13298856225046	Urocanate	C00785	pos-M139T90
Metabolism	Biosynthesis of other secondary metabolites	Glucosinolate biosynthesis	map00966	4	3	75	0.00923875424378155	0.0249446364582102	L-Methionine;L-Tryptophan;L-Phenylalanine	C00073;C00078;C00079	pos-M150T83_2;neg-M203T202_1;pos-M205T202_2;pos-M166T264
Metabolism	Biosynthesis of other secondary metabolites	Benzoxazinoid biosynthesis	map00402	1	1	9	0.00417330458201911	0.0180455091966062	Indole	C00463	neg-M116T202
Metabolism	Biosynthesis of other secondary metabolites	Indole alkaloid biosynthesis	map00901	2	1	47	0.0960472949586659	0.13298856225046	L-Tryptophan	C00078	neg-M203T202_1;pos-M205T202_2
Metabolism	Biosynthesis of other secondary metabolites	Isoflavonoid biosynthesis	map00943	1	1	63	0.155512978726462	0.182558714157151	Daidzein	C10208	pos-M255T245
Metabolism	Biosynthesis of other secondary metabolites	Phenylpropanoid biosynthesis	map00940	1	1	66	0.167355393899499	0.188274818136936	L-Phenylalanine	C00079	pos-M166T264
Metabolism	Biosynthesis of other secondary metabolites	Tropane, piperidine and pyridine alkaloid biosynthesis	map00960	1	1	68	0.175338653569829	0.189365745855415	L-Phenylalanine	C00079	pos-M166T264
Metabolism	Carbohydrate metabolism	Glycolysis / Gluconeogenesis	map00010	2	2	31	0.00469371321759479	0.0180455091966062	Acetate;Phosphoenolpyruvate	C00033;C00074	neg-M119T51;neg-M167T43
Metabolism	Carbohydrate metabolism	Pyruvate metabolism	map00620	2	2	31	0.00469371321759479	0.0180455091966062	Acetate;Phosphoenolpyruvate	C00033;C00074	neg-M119T51;neg-M167T43
Metabolism	Carbohydrate metabolism	Butanoate metabolism	map00650	1	1	42	0.0791892810918366	0.125771211145858	(R)-3-Hydroxybutanoate	C01089	neg-M103T72_3
Metabolism	Carbohydrate metabolism	C5-Branched dibasic acid metabolism	map00660	1	1	32	0.0489028484775587	0.0851856070254249	Acetate	C00033	neg-M119T51
Metabolism	Carbohydrate metabolism	Citrate cycle (TCA cycle)	map00020	1	1	20	0.0203772530596945	0.0478422463140654	Phosphoenolpyruvate	C00074	neg-M167T43
Metabolism	Carbohydrate metabolism	Galactose metabolism	map00052	1	1	45	0.0891843842112021	0.130160993173106	Galactitol	C01697	neg-M181T244
Metabolism	Carbohydrate metabolism	Inositol phosphate metabolism	map00562	2	1	44	0.0858115065446578	0.130160993173106	1-Phosphatidyl-D-myo-inositol	C01194	neg-M848T483;neg-M910T483
Metabolism	Carbohydrate metabolism	Propanoate metabolism	map00640	1	1	48	0.0995348447087068	0.134372040356754	Acetate	C00033	neg-M119T51
Metabolism	Chemical structure transformation maps	Biosynthesis of alkaloids derived from shikimate pathway	map01063	6	5	143	0.00464613555536314	0.0180455091966062	Phosphoenolpyruvate;L-Tryptophan;L-Phenylalanine;Serotonin;8-Methyl-6-nonenoic acid	C00074;C00078;C00079;C00780;C18202	neg-M167T43;neg-M203T202_1;pos-M205T202_2;pos-M166T264;pos-M177T193_2;neg-M169T309
Metabolism	Chemical structure transformation maps	Biosynthesis of plant hormones	map01070	6	5	68	8.89693366167173e-05	0.000960868835460547	L-Methionine;Phosphoenolpyruvate;L-Tryptophan;L-Phenylalanine;(-)-Jasmonic acid	C00073;C00074;C00078;C00079;C08491	pos-M150T83_2;neg-M167T43;neg-M203T202_1;pos-M205T202_2;pos-M166T264;neg-M209T305
Metabolism	Chemical structure transformation maps	Biosynthesis of plant secondary metabolites	map01060	6	5	141	0.00433476402658067	0.0180455091966062	L-Methionine;Phosphoenolpyruvate;L-Tryptophan;L-Phenylalanine;(-)-Jasmonic acid	C00073;C00074;C00078;C00079;C08491	pos-M150T83_2;neg-M167T43;neg-M203T202_1;pos-M205T202_2;pos-M166T264;neg-M209T305
Metabolism	Chemical structure transformation maps	Biosynthesis of phenylpropanoids	map01061	5	4	103	0.00534681753973517	0.0180455091966062	Phosphoenolpyruvate;L-Tryptophan;L-Phenylalanine;Daidzein	C00074;C00078;C00079;C10208	neg-M167T43;neg-M203T202_1;pos-M205T202_2;pos-M166T264;pos-M255T245
Metabolism	Chemical structure transformation maps	Biosynthesis of alkaloids derived from ornithine, lysine and nicotinic acid	map01064	1	1	67	0.171338766715872	0.188822314339941	L-Phenylalanine	C00079	pos-M166T264
Metabolism	Chemical structure transformation maps	Biosynthesis of terpenoids and steroids	map01062	1	1	98	0.299384531255397	0.310899320919066	Phosphoenolpyruvate	C00074	neg-M167T43
Metabolism	Energy metabolism	Sulfur metabolism	map00920	2	2	32	0.00513921299707873	0.0180455091966062	Acetate;Taurine	C00033;C00245	neg-M119T51;neg-M124T49
Metabolism	Energy metabolism	Carbon fixation in photosynthetic organisms	map00710	1	1	23	0.0265672273427965	0.0551780875581157	Phosphoenolpyruvate	C00074	neg-M167T43
Metabolism	Global and overview maps	Metabolic pathways	map01100	33	29	1681	0.000522753456934306	0.00403266952492179	Acetate;L-Methionine;Phosphoenolpyruvate;L-Tryptophan;L-Phenylalanine;Catechol;Nicotinamide;Thymine;Taurine;Pyridoxal;Uridine;Phosphatidylglycerol;Urate;Indole;Cytidine;Cholic acid;Serotonin;Urocanate;(R)-3-Hydroxybutanoate;1-Phosphatidyl-D-myo-inositol;4-(2-Aminophenyl)-2,4-dioxobutanoate;Galactitol;O-1-Alk-1-enyl-2-acyl-sn-glycero-3-phosphoethanolamine;Taurocholate;Cardiolipin;Terephthalate;2-M…	C00033;C00073;C00074;C00078;C00079;C00090;C00153;C00178;C00245;C00250;C00299;C00344;C00366;C00463;C00475;C00695;C00780;C00785;C01089;C01194;C01252;C01697;C04756;C05122;C05980;C06337;C07214;C08491;C18202	neg-M119T51;pos-M150T83_2;neg-M167T43;neg-M203T202_1;pos-M205T202_2;pos-M166T264;neg-M109T204;pos-M123T163;neg-M125T194;neg-M124T49;pos-M168T109;neg-M243T96;neg-M796T464;neg-M167T56;neg-M167T86;neg-M116T202;pos-M244T92;neg-M407T277;pos-M177T193_2;pos-M139T90;neg-M103T72_3;neg-M848T483;neg-M910T483;neg-M206T205;neg-M181T244;neg-M737T438;neg-M765T453;pos-M516T229;neg-M509T316;neg-M165T202;neg-M119T…
Metabolism	Global and overview maps	Biosynthesis of secondary metabolites	map01110	11	10	1086	0.702923605582789	0.702923605582789	Acetate;L-Methionine;Phosphoenolpyruvate;L-Tryptophan;L-Phenylalanine;Indole;(-)-Jasmonic acid;Daidzein;Traumatic acid;8-Methyl-6-nonenoic acid	C00033;C00073;C00074;C00078;C00079;C00463;C08491;C10208;C16308;C18202	neg-M119T51;pos-M150T83_2;neg-M167T43;neg-M203T202_1;pos-M205T202_2;pos-M166T264;neg-M116T202;neg-M209T305;pos-M255T245;neg-M227T252;neg-M169T309
Metabolism	Global and overview maps	Biosynthesis of amino acids	map01230	5	4	127	0.0127412426957979	0.0312739593442313	L-Methionine;Phosphoenolpyruvate;L-Tryptophan;L-Phenylalanine	C00073;C00074;C00078;C00079	pos-M150T83_2;neg-M167T43;neg-M203T202_1;pos-M205T202_2;pos-M166T264
Metabolism	Global and overview maps	2-Oxocarboxylic acid metabolism	map01210	4	3	134	0.0608272910056571	0.102646053572046	L-Methionine;L-Tryptophan;L-Phenylalanine	C00073;C00078;C00079	pos-M150T83_2;neg-M203T202_1;pos-M205T202_2;pos-M166T264
Metabolism	Global and overview maps	Carbon metabolism	map01200	2	2	112	0.128192496343736	0.157327154603676	Acetate;Phosphoenolpyruvate	C00033;C00074	neg-M119T51;neg-M167T43
Metabolism	Global and overview maps	Fatty acid metabolism	map01212	1	1	106	0.332599391455892	0.338874851672041	L-Palmitoylcarnitine	C02990	pos-M400T402
Metabolism	Glycan biosynthesis and metabolism	Glycosylphosphatidylinositol (GPI)-anchor biosynthesis	map00563	2	1	3	0.00036294562459552	0.00326651062135968	1-Phosphatidyl-D-myo-inositol	C01194	neg-M848T483;neg-M910T483
Metabolism	Lipid metabolism	Glycerophospholipid metabolism	map00564	18	6	52	1.21204588121331e-06	6.54504775855189e-05	Phosphatidylglycerol;1-Phosphatidyl-D-myo-inositol;1-Acyl-sn-glycero-3-phosphocholine;1-Acyl-sn-glycero-3-phosphoethanolamine;2-Acyl-sn-glycero-3-phosphoserine;Cardiolipin	C00344;C01194;C04230;C04438;C05974;C05980	neg-M796T464;neg-M848T483;neg-M910T483;neg-M540T328;neg-M580T369;neg-M600T310;neg-M628T357;pos-M482T327;pos-M538T559_1;pos-M542T309;pos-M550T442;pos-M550T559;pos-M570T355;pos-M572T371;neg-M498T307;neg-M526T351;neg-M544T285;neg-M509T316
Metabolism	Lipid metabolism	Biosynthesis of unsaturated fatty acids	map01040	2	2	54	0.0216807980450093	0.048781795601271	(5Z,8Z,11Z,14Z,17Z)-Icosapentaenoic acid;(4Z,7Z,10Z,13Z,16Z,19Z)-Docosahexaenoic acid	C06428;C06429	neg-M301T424;neg-M327T442
Metabolism	Lipid metabolism	alpha-Linolenic acid metabolism	map00592	2	2	42	0.0110079471212692	0.0283061497404066	(-)-Jasmonic acid;Traumatic acid	C08491;C16308	neg-M209T305;neg-M227T252
Metabolism	Lipid metabolism	Ether lipid metabolism	map00565	2	1	25	0.0310633044437035	0.062126608887407	O-1-Alk-1-enyl-2-acyl-sn-glycero-3-phosphoethanolamine	C04756	neg-M737T438;neg-M765T453
Metabolism	Lipid metabolism	Fatty acid degradation	map00071	1	1	50	0.106616086974802	0.13707782611046	L-Palmitoylcarnitine	C02990	pos-M400T402
Metabolism	Lipid metabolism	Linoleic acid metabolism	map00591	1	1	28	0.0383254012201737	0.071364540203082	12,13-DHOME	C14829	neg-M313T303
Metabolism	Lipid metabolism	Synthesis and degradation of ketone bodies	map00072	1	1	6	0.00177635701213063	0.0119904098318818	(R)-3-Hydroxybutanoate	C01089	neg-M103T72_3
Metabolism	Metabolism of cofactors and vitamins	Nicotinate and nicotinamide metabolism	map00760	1	1	55	0.124884375871059	0.156831541791562	Nicotinamide	C00153	pos-M123T163
Metabolism	Metabolism of cofactors and vitamins	Vitamin B6 metabolism	map00750	1	1	28	0.0383254012201737	0.071364540203082	Pyridoxal	C00250	pos-M168T109
Metabolism	Metabolism of other amino acids	Taurine and hypotaurine metabolism	map00430	3	3	22	8.54434801046471e-05	0.000960868835460547	Acetate;Taurine;Taurocholate	C00033;C00245;C05122	neg-M119T51;neg-M124T49;pos-M516T229
Metabolism	Metabolism of other amino acids	Phosphonate and phosphinate metabolism	map00440	2	2	56	0.0238596186428755	0.0515367762686111	Acetate;Phosphoenolpyruvate	C00033;C00074	neg-M119T51;neg-M167T43
Metabolism	Metabolism of other amino acids	Cyanoamino acid metabolism	map00460	1	1	45	0.0891843842112021	0.130160993173106	L-Phenylalanine	C00079	pos-M166T264
Metabolism	Metabolism of terpenoids and polyketides	Zeatin biosynthesis	map00908	1	1	39	0.0695845730676638	0.113865665019813	Acetate	C00033	neg-M119T51
Metabolism	Nucleotide metabolism	Pyrimidine metabolism	map00240	3	3	68	0.00655010872844689	0.0208062277256548	Thymine;Uridine;Cytidine	C00178;C00299;C00475	neg-M125T194;neg-M243T96;pos-M244T92
Metabolism	Nucleotide metabolism	Purine metabolism	map00230	2	1	92	0.274334326945264	0.290471640294985	Urate	C00366	neg-M167T56;neg-M167T86
